# Supplementary material for: Thermal stress and mutation accumulation increase heat shock protein expression in Daphnia
Source: Evol Ecol. 2022 Sep 6;36(5):829–44. doi: 10.1007/s10682-022-10209-1 (PMC9522699; doi:10.1007/s10682-022-10209-1)
Supplement: Supplementary file 1 — (TXT 26 kb) [file 10682_2022_10209_MOESM1_ESM.txt]

---
title: "qPCR HSP Project"
output: html_document
editor_options: 
  chunk_output_type: console
---

```{r setup, include=FALSE}
knitr::opts_chunk$set(echo = TRUE)
```
#Installing Necessary Packages
```{r}
library(tidyverse)
library(broom)
library(modelr)
devtools::install_github("const-ae/ggsignif")
library(ggsignif)
library(readxl)
devtools::install_github("rvlenth/emmeans")
library(emmeans)
install.packages("wesanderson")
library(wesanderson)
library(ggpubr)
install.packages("rstatix")
library(rstatix)
install.packages("lmer4")
library(lme4)
install.packages("lmerTest")
library(lmerTest)
```

#Read In All Data
```{r}
readdata<- read_excel("All-qPCR-Data.xlsx")
```
#This chunk allows for the cutting out of outliers. Always results in one of the technical replicates being cut. 
```{r}
AvgRun <- readdata %>%
  group_by(Target, Sample) %>%
  mutate(Average_Cq = mean(Cq), Standard_Dev = sd(Cq), Z_score = (Cq - Average_Cq)/Standard_Dev) %>%
  arrange(Target, Sample) %>%
  filter(Z_score <= 1) %>%
  filter(Z_score >= -1) %>%
  mutate(Average_Cq = mean(Cq))
```
#Makes sure you don't have duplicate data points from the outlier selection.
```{r}
nonDup <- AvgRun %>%
  select(Sample, Average_Cq, Target) %>%
  distinct()
write.table(nonDup, file="nondupdata.csv",sep=",",row.names=F)
```

#This chunk calculates the average between qPCR technical replicates without removing outliers. The output file was used to make TableS10b after NRQ calculations in excel. 
```{r}
AvgRunOutliers <- readdata %>%
  group_by(Target, Sample) %>%
  drop_na(Cq) %>%
  mutate(Average_Cq = mean(Cq), Standard_Dev = sd(Cq), Z_score = (Cq - Average_Cq)/Standard_Dev) %>%
  arrange(Target, Sample)
#This will remove duplicate rows leftover from the average calculation as well as removing any row in which the average Cq is equal to the original Cq which would indicate the sample only had one technical replicate.
nonDupOutliers <- AvgRun %>%
  filter(Average_Cq == Cq) %>%
  select(Sample, Average_Cq, Target) %>%
  distinct()
write.table(nonDup, file="averagedHSPqPCR_OutliersIncluded.csv",sep=",",row.names=F)
```

#Calculations of NRQ done in excel and uploaded here. Duplicate files with untransformed data are also uploaded which allow for the creations of Figures 2 and 3.
```{r}
readhsp90 <- read_excel("Hsp90Expression.xlsx")
readhsp60 <- read_excel("Hsp60Expression.xlsx")
readhspall <- read_excel("Hspallexpression.xlsx")
readhsp90untransformed <- read_excel("HSP90ExpressionUntransformed.xlsx")
readhsp60untransformed <- read_excel("HSP60ExpressionUntransformed.xlsx")
```

#Here are the calculations the residuals for both genes. Some other transformations like a natural log transformation were attempted to try and reach normality or homogeneity of variances.
```{r}
hsp90resid <- readhsp90 %>%
  mutate(y_hat = fitted(lm90all)) %>%
  mutate(residuals = HSP90Expression - y_hat)
hsp60resid <- readhsp60 %>%
  mutate(y_hat = fitted(lm60all)) %>%
  mutate(residuals = HSP60Expression - y_hat)
hsp90ln <- readhsp90untransformed %>%
  mutate(ln90expression = log(HSP90Expression)) 
lm90lnall <- lm(ln90expression ~ Location*HeatShock*MutationAccumulation*Location:Genotype, data = hsp90ln)
anova(lm90lnall)
ln90resid <- hsp90ln %>%
  mutate(y_hat = fitted(lm90lnall)) %>%
  mutate(residuals = ln90expression - y_hat)

lm90untransformedall <- lm(HSP90Expression ~ Location*HeatShock*MutationAccumulation*Location:Genotype, data = readhsp90untransformed)
anova(lm90untransformedall)
hsp90untransformedresid <- readhsp90untransformed %>%
  mutate(y_hat = fitted(lm90untransformedall)) %>%
  mutate(residuals = HSP90Expression - y_hat)
```

#Calculation of means for Table 2
```{r}
hsp90means <- readhsp90untransformed %>%
  group_by(Location, HeatShock, MutationAccumulation) %>%
  mutate(Mean = mean(HSP90Expression)) 
hsp60means <- readhsp60untransformed %>%
  group_by(Location, HeatShock, MutationAccumulation) %>%
  mutate(Mean = mean(HSP60Expression))
hsp90genomeans <- readhsp90untransformed %>%
  filter(Location == "Israel") %>%
  filter(MutationAccumulation == "Control") %>%
  group_by(Genotype, HeatShock) %>%
  mutate(Mean = mean(HSP90Expression))
hsp60genomeans <- readhsp60untransformed %>%
  filter(Location == "Israel") %>%
  filter(MutationAccumulation == "Control") %>%
  group_by(Genotype, HeatShock) %>%
  mutate(Mean = mean(HSP60Expression))

technicalreplicates <- AvgRun %>%
  group_by(Target, Sample) %>%
  summarize(reps = n())
```

#These are the tests for normality and homogeneity of variances used in the publication and supplemental figure 2.
```{r}
tiff("hsp60SupFigure2", units="in", width=10, height=5, res=300)
qqnorm(hsp60resid$residuals, pch = 1, frame = FALSE)
qqline(hsp60resid$residuals, col = "steelblue", lwd = 2)
dev.off()
shapiro.test(hsp60resid$residuals)
hsp60resid %>%
  group_by(Location, HeatShock, MutationAccumulation) %>%
  filter(Location != "Finland") %>%
  shapiro_test(residuals)
hsp60resid %>% levene_test(HSP60Expression ~ HeatShock*MutationAccumulation*Location*Location:Genotype)

tiff("hsp90SupFigure2", units="in", width=10, height=5, res=300)
qqnorm(hsp90resid$residuals, pch = 1, frame = FALSE)
qqline(hsp90resid$residuals, col = "steelblue", lwd = 2)
dev.off()
shapiro.test(hsp90resid$residuals)
hsp90resid %>%
  group_by(Location, HeatShock, MutationAccumulation) %>%
  filter(Location != "Finland") %>%
  shapiro_test(residuals)
hsp90resid %>% levene_test(HSP90Expression ~ HeatShock*MutationAccumulation*Location*Location:Genotype)

qqnorm(ln90resid$residuals, pch = 1, frame = FALSE)
qqline(ln90resid$residuals, col = "steelblue", lwd = 2)
shapiro.test(ln90resid$residuals)
ln90resid %>%
  group_by(Location, HeatShock, MutationAccumulation) %>%
  filter(Location != "Finland") %>%
  shapiro_test(residuals)
hsp90ln %>%levene_test(ln90expression ~ HeatShock*MutationAccumulation*Location*Location:Genotype)

qqnorm(hsp90untransformedresid$residuals, pch = 1, frame = FALSE)
qqline(hsp90untransformedresid$residuals, col = "steelblue", lwd = 2)
shapiro.test(hsp90untransformedresid$residuals)
hsp90untransformedresid %>%
  group_by(Location, HeatShock, MutationAccumulation) %>%
  filter(Location != "Finland") %>%
  shapiro_test(residuals)
hsp90resid %>% levene_test(HSP90Expression ~ HeatShock*MutationAccumulation*Location*Location:Genotype)

ggplot(data = readhsp90untransformed, mapping = aes(x = HSP90Expression, color = HeatShock)) + 
  geom_histogram() +
  facet_wrap(MutationAccumulation~.)
```

#Large HSP90 Graph Figure 2
```{r}
annotation_MA_Control <- data.frame(Location=c("Germany", "Israel"), MutationAccumulation = c("Control"), HSP90Expression = 1, HeatShock = "No")
annotation_Finland <- data.frame(Location=c("Finland"), MutationAccumulation = c("Control"), HSP90Expression = 1, HeatShock = "No")
annotation_Germany <- data.frame(Location=c("Germany"), MutationAccumulation = c("Control"), HSP90Expression = 1, HeatShock = "No")
annotation_Israel <- data.frame(Location=c("Israel"), MutationAccumulation = c("Control"), HSP90Expression = 1, HeatShock = "No")
annotation_MA_Control

readhsp90Colors <- readhsp90untransformed %>%
  mutate(Color = ifelse((MutationAccumulation == "Control" & HeatShock == "No"), "Gray", ifelse(MutationAccumulation == "Control" & HeatShock == "Yes", "Yellow", "White"))) 

tiff("hsp90figure2", units="in", width=10, height=5, res=300)
ggplot(data = readhsp90Colors, mapping = aes(x = MutationAccumulation, color = HeatShock, fill = Color, y = HSP90Expression)) + 
  geom_boxplot() + 
  guides(fill = FALSE) +
  labs(y = "HSP90 mRNA Expression", x = "")+
  scale_color_manual(values = c("#999999", "#E69F00", "#56B4E9", "#009E73", "#F0E442", "#0072B2", "#D55E00", "#CC79A7"), labels = c("No heat shock", "Heat shock"), name = " ") +
  scale_fill_manual(values = c("Gray" = "#bdb9b9", "Yellow" = "#F5CA6B", "White" = "#ffffff"), name = " ")+
  theme_bw() +
  facet_grid(. ~ Location, scales = "free") +
  theme(panel.grid.major = element_blank(), panel.grid.minor = element_blank(), text = element_text(size=25), axis.title=element_text(size=17,face="bold")) +
  scale_y_continuous(labels = scales::number_format(accuracy = 0.1), limits = c(0,8))
ggsave(filename = "hsp90figure2300dpi", width = 10, height = 5, device='tiff', dpi=700)
dev.off()

readhsp90ColorsGermany <- readhsp90Colors %>%
  filter(Location == "Germany") 
tiff("hsp90figureGermany", units="in", width=10, height=5, res=300)
ggplot(data = readhsp90ColorsGermany, mapping = aes(x = MutationAccumulation, color = HeatShock, fill = Color, y = HSP90Expression)) + 
  geom_boxplot() + 
  guides(fill = FALSE) +
  labs(y = "HSP90 mRNA Expression", x = "")+
  scale_color_manual(values = c("#999999", "#E69F00", "#56B4E9", "#009E73", "#F0E442", "#0072B2", "#D55E00", "#CC79A7"), labels = c("No heat shock", "Heat shock"), name = " ") +
  scale_fill_manual(values = c("Gray" = "#bdb9b9", "Yellow" = "#F5CA6B", "White" = "#ffffff"), name = " ")+
  theme_bw() +
  theme(panel.grid.major = element_blank(), panel.grid.minor = element_blank(), text = element_text(size=25), axis.title=element_text(size=17,face="bold")) +
  scale_y_continuous(labels = scales::number_format(accuracy = 0.1), limits = c(0,8))
dev.off()
```

#Large HSP60 Graph Figure 2
```{r}
annotation_Germany60 <- data.frame(Location=c("Germany"), MutationAccumulation = c("Control"), HSP60Expression = .1, HeatShock = "No")
annotation_Israel60 <- data.frame(Location=c("Israel"), MutationAccumulation = c("Control"), HSP60Expression = .1, HeatShock = "No")
annotation_Finland1 <- data.frame(Location=c("Finland"), MutationAccumulation = c("Control"), HSP60Expression = .1, HeatShock = "No")

readhsp60Colors <- readhsp60untransformed %>%
  mutate(Color = ifelse((MutationAccumulation == "Control" & HeatShock == "No"), "Gray", ifelse(MutationAccumulation == "Control" & HeatShock == "Yes", "Yellow", "White"))) 

tiff("hsp60figure2", units="in", width=10, height=5, res=300)
ggplot(data = readhsp60Colors, mapping = aes(x = MutationAccumulation, color = HeatShock, fill = Color, y = HSP60Expression)) + 
  geom_boxplot() + 
  guides(fill = FALSE) +
  labs(y = "HSP60 mRNA Expression", x = "Mutation Accumulation")+
  scale_color_manual(values = c("#999999", "#E69F00", "#56B4E9", "#009E73", "#F0E442", "#0072B2", "#D55E00", "#CC79A7"), labels = c("No heat shock", "Heat shock"), name = " ") +
  scale_fill_manual(values = c("Gray" = "#bdb9b9", "Yellow" = "#F5CA6B", "White" = "#ffffff"), name = " ")+
  theme_bw() +
  facet_grid(. ~ Location, scales = "free") +
  theme(panel.grid.major = element_blank(), panel.grid.minor = element_blank(), text = element_text(size=25), axis.title=element_text(size=17,face="bold")) +
  scale_y_continuous(labels = scales::number_format(accuracy = 0.1)) 
dev.off()

#Figure For Sarah
readhsp60ColorsGermany <-readhsp60Colors %>%
  filter(Location == "Germany")
tiff("hsp60figureGermany", units="in", width=10, height=5, res=300)
ggplot(data = readhsp60ColorsGermany, mapping = aes(x = MutationAccumulation, color = HeatShock, fill = Color, y = HSP60Expression)) + 
  geom_boxplot() + 
  guides(fill = FALSE) +
  labs(y = "HSP60 mRNA Expression", x = "Mutation Accumulation")+
  scale_color_manual(values = c("#999999", "#E69F00", "#56B4E9", "#009E73", "#F0E442", "#0072B2", "#D55E00", "#CC79A7"), labels = c("No heat shock", "Heat shock"), name = " ") +
  scale_fill_manual(values = c("Gray" = "#bdb9b9", "Yellow" = "#F5CA6B", "White" = "#ffffff"), name = " ")+
  theme_bw() +
  theme(panel.grid.major = element_blank(), panel.grid.minor = element_blank(), text = element_text(size=25), axis.title=element_text(size=17,face="bold")) +
  scale_y_continuous(labels = scales::number_format(accuracy = 0.1)) 
dev.off()
```

#ANOVA Model A for Table S2 for a model of all samples for both HSP90 and HSP60 expression.
```{r}
lmall <- lm(Expression ~ Location*Gene*HeatShock*MutationAccumulation*Location:Genotype, data = readhspall)
summary(lmall)
anova(lmall)
TukeyHSD(aov(Expression ~ Location*Gene*HeatShock*MutationAccumulation, data = readhspall))

#MIXED VERSION
lmall_mixed <- lmer(Expression ~ 1 + Gene + HeatShock + (1 | Location:Genotype) + MutationAccumulation, data = readhspall)
summary(lmall_mixed)
anova(lmall_mixed)

```

#Models B and C for determining mutation accumulation effects on HSP90 and HSP60 expression.
```{r}
lm90all <- lm(HSP90Expression ~ Location*HeatShock*MutationAccumulation*Location:Genotype, data = readhsp90)
summary(lm90all)
anova(lm90all)
TukeyHSD(aov(HSP90Expression ~ Location*HeatShock*MutationAccumulation*Location:Genotype, data = readhsp90))
lm90HS <- lm(HSP90Expression ~ HeatShock, data = readhsp90)
emm90 <- emmeans(lm90HS, specs = pairwise~HeatShock)
summary(emm90)
lm90MAall <- lm(HSP90Expression ~ HeatShock*MutationAccumulation, data = readhsp90)
emm90MAall <-emmeans(lm90MAall, specs = pairwise~HeatShock:MutationAccumulation)
summary(emm90MAall)

#MIXED VERSION
lm90all_mixed <- lmer(HSP90Expression ~ 1 + HeatShock + (1 | Location:Genotype) + MutationAccumulation, data = readhsp90)
summary(lm90all_mixed)
anova(lm90all_mixed)

lm60all <- lm(HSP60Expression ~ Location*HeatShock*MutationAccumulation*Location:Genotype, data = readhsp60)
summary(lm60all)
anova(lm60all)
TukeyHSD(aov(HSP60Expression ~ Location*HeatShock*MutationAccumulation*Location:Genotype, data = readhsp60))
lm60HS <- lm(HSP60Expression ~ HeatShock, data = readhsp60)
emm60 <- emmeans(lm60HS, specs = pairwise~HeatShock)
summary(emm60)

#MIXED VERSION
lm60all_mixed <- lmer(HSP60Expression ~ 1 + HeatShock + (1 | Location:Genotype) + MutationAccumulation, data = readhsp60)
summary(lm60all_mixed)
anova(lm60all_mixed)
```

#Model for evaluating the combinatorial effect of mutation accumulation and heat found in Table S2.
```{r}
synergyset <- readhspall %>%
  filter(Genotype == "IA" | Genotype == "GC")
lmsynergyall <- lm(Expression ~ Gene*HeatShock*MutationAccumulation, data = synergyset)
anova(lmsynergyall)
```


```{r}
mahsp90 <- readhsp90 %>%
  filter(MutationAccumulation == "MA")
lm90ma <- lm(HSP90Expression ~ Location*HeatShock, data = mahsp90)
summary(lm90ma)
anova(lm90ma)
TukeyHSD(aov(HSP90Expression ~ Location*HeatShock, data = mahsp90))
emm90MA <- emmeans(lm90ma, specs = pairwise ~ Location:HeatShock)
summary(emm90MA)

mahsp90HS <- readhsp90 %>%
  filter(MutationAccumulation == "MA") %>%
  filter(HeatShock == "Yes")
lm90maHS <- lm(HSP90Expression ~ Location, data = mahsp90HS)
summary(lm90maHS)
anova(lm90maHS)
TukeyHSD(aov(HSP90Expression ~ Location, data = mahsp90HS))

maHSP90NHS <- readhsp90 %>%
  filter(MutationAccumulation == "MA") %>%
  filter(HeatShock == "No")
lm90maNHS <- lm(HSP90Expression ~ Location, data = maHSP90NHS)
summary(lm90maNHS)
anova(lm90maNHS)
TukeyNHSD(aov(NHSP90Expression ~ Location, data = maHSP90NHS))

mahsp60 <- readhsp60 %>%
  filter(MutationAccumulation == "MA")
lm60ma <- lm(HSP60Expression ~ Location*HeatShock, data = mahsp60)
summary(lm60ma)
anova(lm60ma)
TukeyHSD(aov(HSP60Expression ~ Location*HeatShock, data = mahsp60))
emm60MA <- emmeans(lm60ma, specs = pairwise ~ Location:HeatShock)
summary(emm60MA)


```

#Models D and E including only controls to help deliniate the differences between Locations for each gene.
```{r}
controlhsp90 <- readhsp90 %>%
  filter(MutationAccumulation == "Control" )
lm90control <- lm(HSP90Expression ~ Location*HeatShock, data = controlhsp90)
summary(lm90control)
anova(lm90control)
TukeyHSD(aov(HSP90Expression ~ Location*HeatShock, data = controlhsp90))
eta_sq(lm90control)
emm90Control <- emmeans(lm90control, specs = pairwise ~ Location:HeatShock)
summary(emm90Control)

controlhsp60 <-readhsp60 %>%
  filter(MutationAccumulation == "Control")
lm60control <- lm(HSP60Expression ~ Location*HeatShock, data = controlhsp60)
summary(lm60control)
anova(lm60control)
TukeyHSD(aov(HSP60Expression ~ Location*HeatShock, data = controlhsp60))
emm60control <- emmeans(lm60control, specs = pairwise ~ Location:HeatShock)
summary(emm60control)
eta_sq(lm60control)
emm60Control <- emmeans(lm60control, specs = pairwise ~ Location:HeatShock)
summary(emm60Control)
```

#Models F and G for testing the effect of genotype on HSP expression using only control lines that originated in Israel.
```{r}
controlhsp90Israel <- readhsp90 %>%
  filter(MutationAccumulation == "Control", Location == "Israel" )
lm90controlIsrael <- lm(HSP90Expression ~ Genotype*HeatShock, data = controlhsp90Israel)
summary(lm90controlIsrael)
anova(lm90controlIsrael)
TukeyHSD(aov(HSP90Expression ~ Genotype*HeatShock, data = controlhsp90Israel))
eta_sq(lm90controlIsrael)

controlhsp60Israel <- readhsp60 %>%
  filter(MutationAccumulation == "Control", Location == "Israel" )
lm60controlIsrael <- lm(HSP60Expression ~ Genotype*HeatShock, data = controlhsp60Israel)
summary(lm60controlIsrael)
anova(lm60controlIsrael)
TukeyHSD(aov(HSP60Expression ~ Genotype*HeatShock, data = controlhsp60Israel))
eta_sq(lm60controlIsrael)
```

#Graphs of HSP90 and HSP60 expression for Figure 3
```{r}
controlhsp90Israeluntransformed <- readhsp90untransformed %>%
  filter(MutationAccumulation == "Control", Location == "Israel" )

tiff("hsp90figure3", units="in", width=10, height=5, res=300)
ggplot(data = controlhsp90Israeluntransformed, mapping = aes(x = HeatShock, color = HeatShock, y = HSP90Expression)) +
  geom_boxplot() + 
  labs(y = "HSP90 mRNA Expression", x = " ")+
  scale_color_manual(values = c("#999999", "#E69F00", "#56B4E9", "#009E73", "#F0E442", "#0072B2", "#D55E00", "#CC79A7"), labels = c("No heat shock", "Heat shock"), name = " ")  +
  theme_bw() +
  scale_x_discrete(labels = c("-", "+")) +
  facet_grid(. ~ Genotype, scales = "free") +
  theme(panel.grid.major = element_blank(), panel.grid.minor = element_blank())+
  scale_y_continuous(labels = scales::number_format(accuracy = 0.1), limits = c(0.0, 3.1))
dev.off()

controlhsp60Israeluntransformed <- readhsp60untransformed %>%
  filter(MutationAccumulation == "Control", Location == "Israel" )

tiff("hsp60figure3", units="in", width=10, height=5, res=300)
ggplot(data = controlhsp60Israeluntransformed, mapping = aes(x = HeatShock, color = HeatShock, y = HSP60Expression)) +
  geom_boxplot() + 
  labs(y = "HSP60 mRNA Expression", x = "Heat Shock")+
  scale_color_manual(values = c("#999999", "#E69F00", "#56B4E9", "#009E73", "#F0E442", "#0072B2", "#D55E00", "#CC79A7"), labels = c("No heat shock", "Heat shock"), name = " ")+
  theme_bw() +
  scale_x_discrete(labels = c("-", "+")) +
  facet_grid(. ~ Genotype, scales = "free") +
  theme(panel.grid.major = element_blank(), panel.grid.minor = element_blank()) +
  scale_y_continuous(labels = scales::number_format(accuracy = 0.1))
dev.off()
```

#Significance tests between  Locations with and without heat shock
```{r}
controlhsp90NHS <- readhsp90 %>%
  filter(MutationAccumulation == "Control") %>%
  filter(HeatShock == "No")
lm90controlNHS <- lm(HSP90Expression ~ Location, data = controlhsp90NHS)
summary(lm90controlNHS)
anova(lm90controlNHS)
TukeyHSD(aov(HSP90Expression ~ Location, data = controlhsp90NHS))
controlhsp90HS <- readhsp90 %>%
  filter(MutationAccumulation == "Control")%>%
  filter(HeatShock == "Yes")
lm90controlHS <- lm(HSP90Expression ~ Location, data = controlhsp90HS)
summary(lm90controlHS)
anova(lm90controlHS)

controlhsp60NHS <- readhsp60 %>%
  filter(MutationAccumulation == "Control" & HeatShock == "No" )
lm60controlNHS <- lm(HSP60Expression ~ Location, data = controlhsp60NHS)
summary(lm60controlNHS)
anova(lm60controlNHS)
TukeyHSD(aov(HSP60Expression ~ Location, data = controlhsp60NHS))
controlhsp60HS <- readhsp60 %>%
  filter(MutationAccumulation == "Control" & HeatShock == "Yes" )
lm60controlHS <- lm(HSP60Expression ~ Location, data = controlhsp60HS)
summary(lm60controlHS)
anova(lm60controlHS)
```

#MA dependent on heat shock
```{r}
MAhsp90NHS <- readhsp90 %>%
  filter(MutationAccumulation == "MA" & HeatShock == "No" )
lm90MANHS <- lm(HSP90Expression ~ Location, data = MAhsp90NHS)
summary(lm90MANHS)
anova(lm90MANHS)
MAhsp90HS <- readhsp90 %>%
  filter(MutationAccumulation == "MA" & HeatShock == "Yes" )
lm90MAHS <- lm(HSP90Expression ~ Location, data = MAhsp90HS)
summary(lm90MAHS)
anova(lm90MAHS)
TukeyHSD(aov(HSP90Expression ~ Location, data = MAhsp90HS))

MAhsp60NHS <- readhsp60 %>%
  filter(MutationAccumulation == "MA" & HeatShock == "No" )
lm60MANHS <- lm(HSP60Expression ~ Location*Genotype, data = MAhsp60NHS)
summary(lm60MANHS)
anova(lm60MANHS)
TukeyHSD(aov(HSP60Expression ~ Location*Genotype, data = MAhsp60NHS))
MAhsp60HS <- readhsp60 %>%
  filter(MutationAccumulation == "MA" & HeatShock == "Yes" )
lm60MAHS <- lm(HSP60Expression ~ Location*Genotype, data = MAhsp60HS)
summary(lm60MAHS)
anova(lm60MAHS)
```

#Basal levels of HSP90 Expression
```{r}
basalhsp90 <- readhsp90 %>%
  filter(HeatShock == "No")%>%
  filter(Location != "Finland")
lm90basal <- lm(HSP90Expression ~ Location*MutationAccumulation, data = basalhsp90)
summary(lm90basal)
anova(lm90basal)
aov90basal <- aov(HSP90Expression ~ Location*MutationAccumulation, data = basalhsp90)
summary(aov90basal)
tukey90basal <-TukeyHSD(aov90basal)
tukey90basal
```
#Heat Shock Levels of HSP90 Expression
```{r}
shockedhsp90 <- readhsp90 %>%
  filter(HeatShock == "Yes") %>%
  filter(Location != "Finland")
lm90shocked <- lm(HSP90Expression ~ Location*MutationAccumulation, data = shockedhsp90)
summary(lm90shocked)
anova(lm90shocked)
aov90shocked <- aov(HSP90Expression ~ Location*MutationAccumulation, data = shockedhsp90)
TukeyHSD(aov90shocked)
```

#Basal Expression of HSP60
```{r}
basalhsp60 <- readhsp60 %>%
  filter(HeatShock == "No" & Location != "Finland")
lm60basal <- lm(HSP60Expression ~ Location*MutationAccumulation, data = basalhsp60)
summary(lm60basal)
anova(lm60basal)
```

#Heat Shock Expression of HSP60
```{r}
shockedhsp60 <- readhsp60 %>%
  filter(HeatShock == "Yes" & Location != "Finland")
lm60shocked <- lm(HSP60Expression ~ Location*MutationAccumulation, data = shockedhsp60)
summary(lm60shocked)
anova(lm60shocked)
aov60shocked <- aov(HSP60Expression ~ Location*Genotype*MutationAccumulation, data = shockedhsp60)
TukeyHSD(aov60shocked)
```

#Israel Samples only to test for genotype effects
```{r}
israelhsp90<- readhsp90 %>%
  filter(Location == "Israel")
lm90israel <- lm(HSP90Expression ~ Genotype*HeatShock*MutationAccumulation, data = israelhsp90)
anova(lm90israel)
israelhsp90control<- readhsp90 %>%
  filter(Location == "Israel") %>%
  filter(MutationAccumulation == "Control")
lm90israelcontrol <- lm(HSP90Expression ~ Genotype*HeatShock, data = israelhsp90control)
anova(lm90israelcontrol)
TukeyHSD(aov(HSP90Expression ~ Genotype*HeatShock, data = israelhsp90control))
emm90IsraelControl <- emmeans(lm90israelcontrol, specs = pairwise ~ Genotype:HeatShock)
summary(emm90IsraelControl)
israelhsp90NHS<- readhsp90 %>%
  filter(Location == "Israel") %>%
  filter(MutationAccumulation == "Control") %>%
  filter(HeatShock == "No")
lm90israelNHS <- lm(HSP90Expression ~ Genotype, data = israelhsp90NHS)
anova(lm90israelNHS)
TukeyHSD(aov(HSP90Expression ~ Genotype, data = israelhsp90NHS))
israelhsp90HS<- readhsp90 %>%
  filter(Location == "Israel") %>%
  filter(MutationAccumulation == "Control") %>%
  filter(HeatShock == "Yes")
lm90israelHS <- lm(HSP90Expression ~ Genotype, data = israelhsp90HS)
anova(lm90israelHS)

israelhsp60<- readhsp60 %>%
  filter(Location == "Israel")
lm60israel <- lm(HSP60Expression ~ Genotype*HeatShock*MutationAccumulation, data = israelhsp60)
anova(lm60israel)
TukeyHSD(aov(HSP60Expression ~ Genotype*HeatShock*MutationAccumulation, data = israelhsp60))
israelhsp60MA<- readhsp60 %>%
  filter(Location == "Israel") %>%
  filter(MutationAccumulation == "MA")
lm60israelMA <- lm(HSP60Expression ~ Genotype*HeatShock, data = israelhsp60MA)
anova(lm60israelMA)
TukeyHSD(aov(HSP60Expression ~ Genotype*HeatShock*MutationAccumulation, data = israelhsp60))
israelhsp60control<- readhsp60 %>%
  filter(Location == "Israel") %>%
  filter(MutationAccumulation == "Control")
lm60israelcontrol <- lm(HSP60Expression ~ Genotype*HeatShock, data = israelhsp60control)
anova(lm60israelcontrol)
TukeyHSD(aov(HSP60Expression ~ Genotype*HeatShock, data = israelhsp60control))
emm60IsraelControl <- emmeans(lm60israelcontrol, specs = pairwise ~ Genotype:HeatShock)
summary(emm60IsraelControl)
israelhsp60NHS<- readhsp60 %>%
  filter(Location == "Israel") %>%
  filter(MutationAccumulation == "Control") %>%
  filter(HeatShock == "No")
lm60israelNHS <- lm(HSP60Expression ~ Genotype, data = israelhsp60NHS)
anova(lm60israelNHS)
TukeyHSD(aov(HSP60Expression ~ Genotype, data = israelhsp60NHS))
israelhsp60HS<- readhsp60 %>%
  filter(Location == "Israel") %>%
  filter(MutationAccumulation == "Control") %>%
  filter(HeatShock == "Yes")
lm60israelHS <- lm(HSP60Expression ~ Genotype, data = israelhsp60HS)
anova(lm60israelHS)
```

#Just Germany Samples
```{r}
germanyhsp90<- readhsp90 %>%
  filter(Location == "Germany")
lm90germany <- lm(HSP90Expression ~ HeatShock*MutationAccumulation, data = germanyhsp90)
anova(lm90germany)
TukeyHSD(aov(HSP90Expression ~ HeatShock*MutationAccumulation, data = germanyhsp90))
germanyhsp90control<- readhsp90 %>%
  filter(Location == "Germany") %>%
  filter(MutationAccumulation == "Control")
lm90germanycontrol <- lm(HSP90Expression ~ HeatShock, data = germanyhsp90control)
anova(lm90germanycontrol)
germanyhsp90NHS<- readhsp90 %>%
  filter(Location == "Germany") %>%
  filter(MutationAccumulation == "Control") %>%
  filter(HeatShock == "No")
lm90germanyNHS <- lm(HSP90Expression ~ Genotype, data = germanyhsp90NHS)
anova(lm90germanyNHS)
germanyhsp90HS<- readhsp90 %>%
  filter(Location == "Germany") %>%
  filter(MutationAccumulation == "Control") %>%
  filter(HeatShock == "Yes")
lm90germanyHS <- lm(HSP90Expression ~ Genotype, data = germanyhsp90HS)
anova(lm90germanyHS)

germanyhsp60<- readhsp60 %>%
  filter(Location == "Germany")
lm60germany <- lm(HSP60Expression ~ HeatShock*MutationAccumulation, data = germanyhsp60)
anova(lm60germany)
TukeyHSD(aov(HSP60Expression ~ Genotype*HeatShock*MutationAccumulation, data = germanyhsp60))
germanyhsp60control<- readhsp60 %>%
  filter(Location == "Germany") %>%
  filter(MutationAccumulation == "Control")
lm60germanycontrol <- lm(HSP60Expression ~ Genotype*HeatShock, data = germanyhsp60control)
anova(lm60germanycontrol)
germanyhsp60NHS<- readhsp60 %>%
  filter(Location == "Germany") %>%
  filter(MutationAccumulation == "Control") %>%
  filter(HeatShock == "No")
lm60germanyNHS <- lm(HSP60Expression ~ Genotype, data = germanyhsp60NHS)
anova(lm60germanyNHS)
TukeyHSD(aov(HSP60Expression ~ Genotype, data = germanyhsp60NHS))
germanyhsp60HS<- readhsp60 %>%
  filter(Location == "Germany") %>%
  filter(MutationAccumulation == "Control") %>%
  filter(HeatShock == "Yes")
lm60germanyHS <- lm(HSP60Expression ~ Genotype, data = germanyhsp60HS)
anova(lm60germanyHS)
```

```{r}

readhsp60untransformed %>%
  filter(Location == "Israel") %>%
  filter(MutationAccumulation == "MA") %>%
  ggplot( mapping = aes(x = Sample, color = HeatShock, y = HSP60Expression)) +
  geom_boxplot() + 
  coord_flip()

readhsp90untransformed %>%
  filter(Location == "Israel") %>%
  filter(MutationAccumulation == "MA") %>%
  ggplot( mapping = aes(x = Sample, color = HeatShock, y = HSP90Expression)) +
  geom_boxplot() + 
  coord_flip()
```
