# Supplementary material for: Thermal stress and mutation accumulation increase heat shock protein expression in Daphnia
Source: Evol Ecol. 2022 Sep 6;36(5):829–44. doi: 10.1007/s10682-022-10209-1 (PMC9522699; doi:10.1007/s10682-022-10209-1)
Supplement: Supplementary file 2 — (ZIP 6 kb) [file 10682_2022_10209_MOESM2_ESM.zip]

Archive with 14 entries (11 files):
- Scheffer_etal_SuppDataFiles/
- Scheffer_etal_SuppDataFiles/.DS_Store
- __MACOSX/
- __MACOSX/Scheffer_etal_SuppDataFiles/
- __MACOSX/Scheffer_etal_SuppDataFiles/._.DS_Store
- Scheffer_etal_SuppDataFiles/hsp60_alignment.fas
- __MACOSX/Scheffer_etal_SuppDataFiles/._hsp60_alignment.fas
- Scheffer_etal_SuppDataFiles/hsp60_Dmagna.F_G_IABC_Sequences.fasta
- __MACOSX/Scheffer_etal_SuppDataFiles/._hsp60_Dmagna.F_G_IABC_Sequences.fasta
- Scheffer_etal_SuppDataFiles/hsp90_alignment.fas
- __MACOSX/Scheffer_etal_SuppDataFiles/._hsp90_alignment.fas
- Scheffer_etal_SuppDataFiles/hsp90_Dmagna_F_G_IABC_Sequences.fasta
- __MACOSX/Scheffer_etal_SuppDataFiles/._hsp90_Dmagna_F_G_IABC_Sequences.fasta
- __MACOSX/._Scheffer_etal_SuppDataFiles
