# Supplementary material for: Thermal stress and mutation accumulation increase heat shock protein expression in Daphnia
Source: Evol Ecol. 2022 Sep 6;36(5):829–44. doi: 10.1007/s10682-022-10209-1 (PMC9522699; doi:10.1007/s10682-022-10209-1)
Supplement: Supplementary file 2 — (ZIP 6 kb) [file 10682_2022_10209_MOESM2_ESM.zip › Scheffer_etal_SuppDataFiles/hsp60_Dmagna.F_G_IABC_Sequences.fasta]

>hsp60_Dapnia_magna [organism=Daphnia magna] hsp60 partial gene
AGGACAAGTTCCAGAACATTGGTGCTAAATTAGTTCAAGATGTTGCAAATAACACAAATGAATCAGCTGGTGATGGAACAACTGCTGCAACAGTTTTGGCCCGCTCAATCGCAAAAGAAGGTTTTGAAAAGATCACTAAGGGTGCTAATCCTGTTGAAGTTCGCCGAGGTGTTATGCTTGCTGTTGATTCAGTAATTGGTAACTTGCGTGCTATGTCAAAACAAGTTACTACTCCAGAAGAAATTGCTCAGGTTGCCACTATCTCAGCTAATGGTGATGAATCAGTAGGGAAATTGATTTCCCAAGCAATGAACAAAGTGGGACGTGAAGGAGTTATCACTGTGAAAGATGGCAAAAC
>hsp60_Dapnia_magna.FCSC.FWD
TAGATGTCCTAGCTGATGCTGTCGCAGTCACCATGGGGCCAAAGGTAAATATCAAAGTGTATTTTTTCTGCTCTCAGATTGTTTCAAACTTAACTAACTATGTGTTTATTAACAGGGACGTAATGTTATTCTGGAGCAATCATGGGGATCACCAAAAATTACCAAGGATGGTGTGACTGTAGCAAAGGGCATTGAACTGAAGGACAAGTTCCAGAACATTGGTGCCAAATTAGTTCAAGATGTTGCAAATAACACAAATGAATCAGCTGGTGATGGAACAACTGCTGCAACAGTTTTGGCCCGCTCAATCGCAAAAGAAGGTTTTGAAAAGATCACTAAGGGTGCTAATCCTGTTGAAGTTCGCCGAGGTGTTATGCTTGCTGTTGATTCAGTAATTGGTAACTTGCGTGCTATGTCAAAACAAGTTACTACTCCAGAAGAAATTGCTCAGGTACCTTAATTTCTAATTTTTGTATCAGACATGTTTCTGAAGACAACATTTGATTTTATTCAAGGTTGCCACTATCTCAGCTAATGGTGATGAATCAGTAGGGAAATTGATTTCTCAAGCAATGAACAAAGTGGGACGTGAAGGAGTTATCACTGTGAAAGATGGCAAAACCTTGATTGATGAACTTGAAGTTATAGAAGGCATGAAATTCGATCGAGGATATATTTCGCCCTACTTCATCAACACAGCAAAGGGTGCAAAAGTCGAATATCAGGATGCTTTAGTGCTGTTGAGTGAGAAGAAAATCTCATCAATCCAGTCAATCATTCCTGCTTTGGAACTAGCAAACCAACACCGCAAACCTCTAGTCA
>hsp60_Dapnia_magna.GCSC.REV
TAGATGTCCTAGCTGATGCTGTCGCAGTCACCATGGGGCCAAAGGTAAATATCAAAGTGTATTTTTTCTGCTCTCAGATTGTTTCAAACTTAACTAACTATGTGTTTATTAACAGGGACGTAATGTTATTCTGGAGCAATCATGGGGATCACCAAAAATTACCAAGGATGGTGTGACTGTAGCAAAGGGCATTGAACTGAAGGACAAGTTCCAGAACATTGGTGCCAAATTAGTTCAAGATGTTGCAAATAACACAAATGAATCAGCTGGTGATGGAACAACTGCTGCAACAGTTTTGGCCCGCTCAATCGCAAAAGAAGGTTTTGAAAAGATCACTAAGGGTGCTAATCCTGTTGAAGTTCGCCGAGGTGTTATGCTTGCTGTTGATTCAGTAATTGGTAACTTGCGTGCTATGTCAAAACAAGTTACTACTCCAGAAGAAATTGCTCAGGTACCTTAATTTCTAATTTTTGTATCAGACATGTTTCTGAAGACAACATTTGATTTTATTCAAGGTTGCCACTATCTCAGCTAATGGTGATGAATCAGTAGGGAAATTGATTTCTCAAGCAATGAACAAAGTGGGACGTGAAGGAGTTATCACTGTGAAAGATGGCAAAACCTTGATTGATGAACTTGAAGTCATAGAAGGCATGAAATTCGATCGAGGATATATTTCGCCCTACTTCATCAACACAGCAAAGGGTGCAAAAGTCGAATATCAGGATGCTTTAGTGCTGTTGAGTGAGAAGAAAATCTCATCAATCCAGTCAATCATTCCTGCTTTGGAACTAGCAAACCAACACCGCAAACCTCTAGTCA
>hsp60_Dapnia_magna.IASC.REV
TAGATGTTCTTGCTGATGCTGTCGCAGTCACCATGGGCCCAAAGGTAAATATCAAAGTGTATTTTTTCTGCTGTCAGATTGTTTCAAACTTAGCTAACTATGTGTTTATTAACAGGGACGTAATGTTATTCTGGAGCAATCATGGGGATCACCAAAAATTACCAAGGATGGTGTGACTGTAGCAAAGGGCATTGAACTGAAGGACAAGTTCCAGAACATTGGTGCCAAACTAGTTCAAGATGTTGCAAATAACACAAATGAATCAGCTGGTGATGGAACAACTGCTGCAACAGTTTTGGCCCGCTCAATTGCAAAAGAAGGTTTTGAAAAGATCACTAAGGGTGCTAATCCTGTTGAAGTTCGCCGAGGTGTTATGCTTGCTGTTGATTCAGTAATTGGTAACTTGCGTGCTATGTCAAAACAAGTTACTACCCCAGAAGAAATTGCTCAGGTACCTGAATTTCTAATTTATGTATCAGACATGTTTCTGAAGACAACATTTGATTTTATTCAAGGTTGCCACTATCTCAGCTAATGGTGATGAATCAGTAGGGAAATTGATTTCCCAAGCAATGAACAAAGTGGGACGTGAAGGAGTTATCACTGTGAAAGATGGCAAAACCTTGATTGATGAACTTGAAGTCATAGAAGGCATGAAATTCGATCGAGGATATATTTCGCCCTACTTCATCAACACAGCAAAGGGTGCAAAAGTCGAATATCAGGATGCTTTAGTGCTGTTGAGTGAGAAGAAAATCTCATCAATCCAGTCAATCATTCCTGCTTTGGAACTAGCAAACCAACACCGCAAACCTCTAGTCA
>hsp60_Dapnia_magna.IBSC.REV
TAGATGTTCTTGCTGATGCTGTCGCAGTCACCATGGGCCCAAAGGTAAATATCAAAGTGTATTTTTTCTGCTGTCAGATTGTTTCAAACTTAGCTAACTATGTGTTTATTAACAGGGACGTAATGTTATTCTGGAGCAATCATGGGGATCACCAAAAATTACCAAGGATGGTGTGACTGTAGCAAAGGGCATTGAACTGAAGGACAAGTTCCAGAACATTGGTGCCAAACTAGTTCAAGATGTTGCAAATAACACAAATGAATCAGCTGGTGATGGAACAACTGCTGCAACAGTTTTGGCCCGCTCAATTGCAAAAGAAGGTTTTGAAAAGATCACTAAGGGTGCTAATCCTGTTGAAGTTCGCCGAGGTGTTATGCTTGCTGTTGATTCAGTAATTGGTAACTTGCGTGCTATGTCAAAACAAGTTACTACCCCAGAAGAAATTGCTCAGGTACCTGAATTTCTAATTTATGTATCAGACATGTTTCTGAAGACAACATTTGATTTTATTCAAGGTTGCCACTATCTCAGCTAATGGTGATGAATCAGTAGGGAAATTGATTTCCCAAGCAATGAACAAAGTGGGACGTGAAGGAGTTATCACTGTGAAAGATGGCAAAACCTTGATTGATGAACTTGAAGTCATAGAAGGCATGAAATTCGATCGAGGATATATTTCGCCCTACTTCATCAACACAGCAAAGGGTGCAAAAGTCGAATATCAGGATGCTTTAGTGCTGTTGAGTGAGAAGAAAATCTCATCAATCCAGTCAATCATTCCTGCTTTGGAACTAGCAAACCAACACCGCAAACCTCTAGTCA
>hsp60_Dapnia_magna.ICSC.REV
TAGATGTTCTTGCTGATGCTGTCGCAGTCACCATGGGCCCAAAGGTAAATATCAAAGTGTATTTTTTCTGCTGTCAGATTGTTTCAAACTTAGCTAACTATGTGTTTATTAACAGGGACGTAATGTTATTCTGGAGCAATCATGGGGATCACCAAAAATTACCAAGGATGGTGTGACTGTAGCAAAGGGCATTGAACTGAAGGACAAGTTCCAGAACATTGGTGCCAAATTAGTTCAAGATGTTGCAAATAACACAAATGAATCAGCTGGTGATGGAACAACTGCTGCAACAGTTTTGGCCCGCTCAATCGCAAAAGAAGGTTTTGAAAAGATCACTAAGGGTGCTAATCCTGTTGAAGTTCGCCGAGGTGTTATGCTTGCTGTTGATTCAGTAATTGGTAACTTGCGTGCTATGTCAAAACAAGTTACTACCCCAGAAGAAATTGCTCAGGTACCTGAATTTCTAATTTATGTATCAGACATGTTTCTGAAGACAACATTTGATTTTATTCAAGGTTGCCACTATCTCAGCTAATGGTGATGAATCAGTAGGGAAATTGATTTCCCAAGCAATGAACAAAGTGGGACGTGAAGGAGTTATCACTGTGAAAGATGGCAAAACCTTGATTGATGAACTTGAAGTCATAGAAGGCATGAAATTCGATCGAGGATATATTTCGCCCTACTTCATCAACACAGCAAAGGGTGCAAAAGTCGAATATCAGGATGCTTTAGTGCTGTTGAGTGAGAAGAAAATCTCATCAATCCAGTCAATCATTCCTGCTTTGGAACTAGCAAACCAACACCGCAAACCTCTAGTCA
