# Supplementary material for: Thermal stress and mutation accumulation increase heat shock protein expression in Daphnia
Source: Evol Ecol. 2022 Sep 6;36(5):829–44. doi: 10.1007/s10682-022-10209-1 (PMC9522699; doi:10.1007/s10682-022-10209-1)
Supplement: Supplementary file 2 — (ZIP 6 kb) [file 10682_2022_10209_MOESM2_ESM.zip › Scheffer_etal_SuppDataFiles/hsp90_alignment.fas]

>DQ845268.1_Daphnia_magna_heat_shock_protein_90kDa_(HSP90)_gene_partial_cds
--------------------------------------------------------------------------------------------------------------------------------------------------------------------------------------------------------ACTGACCCCAGCAAGTTGGACAGTGGAAAAGATCTTGAGATTAGGATCATTCCAAACAAAAATGATCGTACTCTCACCCTCTGTGACACGTGAGTTGTTTTT-GATGGCATTAAAGGAGGAGCAAGTTTTTAATGGTAAAATTTGGTTTTCAGTGGTATTGGCATGACCAAGGCTGATTTGGTCAATAACTTGGGTACTATTGCTAAGTCTGGAACTAAAGCCTTTATGGAAGCACTCTCGGCCGGAGCAGATATTTCCATGATTGGCCAGTTTGGTGTGGGTTTCTACTCGGCTTACCTGGTTGCTGATAAAGTCACAGTTCACTCAAAGCACAATGATGATGAGCAGTATGTTTGGGAGTCTTCAGCTGGTGGATCCTTCACAATCAAACCTGACCATGGAGAACCCATGGGCAGAGGTACCAAGATTGTTTTGCACTTGAAGGTAGTGTTCTGTGAGCTATTTTGTCAGGGGTTTGGGTTAACTTCTTTGTCTTTGCAGGAGGATCAAATGGACTACTTGGAAGAGAAGAAAATCAAGGAGGTGGTGAAGAAGCACTCACAGTTTATCGGGTATCCGATTAAGCTGTTGGTTGAGAAGGAACGTGACAAGGAAGTCAGCGATGATGAGGCTGAAGAAGAGGAGAAGAAAGATGAGACCGAGGAAGAGAAACCAAAGGTAGAGGATGTTGGCGAAGATGAAGAAGCTGATAAAGAGACAGACAAGAAGAAAAAGAAGAC--------------------------------------------------------------------------------------------------------------------------------------------------------------------------------------------------------
>DQ845268.1.FCSC.REV
TTAAATCAAAATCTTATTTATTATAGATGCCAGAAGAAGTTAAAATGGAAACTGAGGCTGAGACCTTCGCATTCCAGGCTGAGATTGCTCAGCTTATGAGTTTGATCATCAATACCTTCTATTCCAACAAAGAGATTTTCTTACGTGAGTTGATCTCAAACTCCTCTGATGCTCTGGATAAAATCCGCTATGAGTCTTTGACTGACCCAAGCAAGTTGGACAGTGGAAAAGATCTTGAGATTAGGATCATTCCAAACAAAAATGATCGTACTCTGACCCTCTGTGACACGTGAGTTTTTTTT-GTTGGTATTAAAGGAGGAGCAAGTTTTTAATGGTAAAATTTGGTTTTCAGTGGTATTGGCATGACCAAGGCTGATTTGGTCAATAACTTGGGTACTATTGCTAAGTCTGGAACTAAAGCCTTTATGGAAGCACTCTCGGCCGGAGCAGATATTTCCATGATTGGCCAGTTTGGTGTGGGTTTCTACTCGGCTTACCTGGTTGCTGATAAAGTCACAGTTCACTCAAAGCACAATGATGATGAGCAGTATGTTTGGGAGTCTTCAGCTGGTGGATCCTTCACAATCAAACCTGACCATGGAGAACCCATGGGCAGAGGTACCAAGATTGTTTTGCACTTGAAGGTAGTGTTTTGTGATCTATTTTGTCAGGGGTTTGGGTTAACTTCTTCGTCTTTGCAGGAGGATCAAATGGACTACTTGGAAGAGAAGAAAATCAAGGAGGTGGTGAAGAAGCACTCCCAGTTTATTGGGTATCCGATTAAGCTGTTGGTTGAGAAGGAACGCGACAAGGAAGTCAGCGATGATGAGGCTGAAGAAGAGGAGAAGAAAGATGAGACCGAGGAAGAGAAACCAAAGGTAGAGGATGTTGGCGAAGATGAAGAAGCTGATAAAGAGACAGACAAGAAGAAAAAGAAGACTATTAAGGAGAAGTATTCGGTCGACGAAGAACTCAACAAGACCAAGCCGATCTGGACTCGTAATCCCGACGACATTAGTCAAGAGGAATATGGCGAGTTCTACAAATCTTTGACGAATGATTGGGAAGATCACCTTGCCGTCAAGCACTTCTCCATCGAAGGTCAACTTGAATTCCGCGCCCTTCTTTTCGTCCCGCGTC
>DQ845268.1.GCSC.REV
TTAAATCAAAATCTTATTTATTATAGATGCCAGAAGAAGTTAAAATGGAAACTGAGGCTGAGACCTTCGCATTCCAGGCTGAGATTGCTCAGCTTATGAGTTTGATCATCAATACCTTCTATTCCAACAAAGAGATTTTCTTACGTGAGTTGATCTCAAACTCCTCTGATGCTCTGGATAAAATCCGCTATGAGTCTTTGACTGACCCAAGCAAGTTGGACAGTGGAAAAGATCTTGAGATTAGGATCATTCCAAACAAAAATGATCGTACTCTGACCCTCTGTGACACGTGAGTTTTTTTT-GTTGGTATTGAAGGAGGAGCAAGTTTTTAATGGTAAAATTTGGTTTTCAGTGGTATTGGCATGACCAAGGCTGATTTGGTCAATAACTTGGGTACTATTGCTAAGTCTGGAACTAAAGCCTTTATGGAAGCACTCTCGGCCGGAGCAGATATTTCCATGATTGGCCAGTTTGGTGTGGGTTTCTACTCGGCTTACCTGGTTGCTGATAAAGTCACAGTTCACTCAAAGCACAATGATGATGAGCAGTATGTTTGGGAGTCTTCAGCTGGTGGATCCTTCACAATCAAACCTGACCATGGAGAACCCATGGGCAGAGGTACCAAGATTGTTTTGCACTTGAAGGTAGTGTTTTGTGATATATTTTGTCAGGGGTTTGGGTTAACTTCTTTGTCTTTGCAGGAGGATCAAATGGACTACTTGGAAGAGAAAAAAATCAAGGAGGTGGTGAAGAAGCACTCACAGTTTATTGGGTATCCGATTAAGCTGTTGGTTGAGAAGGAACGCGACAAGGAAGTCAGCGATGATGAGGCTGAAGAAGAGGAGAAGAAAGATGAGACCGAGGAAGAGAAACCAAAGGTAGAGGATGTTGGCGAAGATGAAGAAGCTGATAAAGAGACAGACAAGAAGAAAAAGAAGACTATTAAGGAGAAGTATTCGGTCGACGAAGAACTCAACAAGACCAAGCCGATCTGGACTCGTAATCCCGACGACATTAGTCAAGAGGAATATGGCGAGTTCTACAAATCTTTGACGAATGATTGGGAAGATCACCTTGCCGTCAAGCACTTCTCCATCGAAGGTCAACTTGAATTCCGCGCCCTTCTTTTCGTCCCGCGTC
>DQ845268.1.IASC.REV
TTAAATCAAAATCTTATTTATTATAGATGCCAGAAGAAGTTAAAATGGAAACTGAGGCTGAGACCTTCGCATTCCAGGCTGAGATTGCTCAGCTTATGAGTTTGATCATCAATACCTTCTATTCCAACAAAGAGATTTTCTTACGTGAGTTGATCTCAAACTCCTCTGATGCTCTGGATAAAATCCGCTATGAGTCTTTGACTGACCCAAGCAAGTTGGACAGTGGAAAAGATCTTGAGATTAGGATCATTCCAAACAAAAATGATCGTACTCTGACCCTCTGTGACACGTGAGTTTTTTTTTGTTGGTATTAAAGGAGGAGCAAGTTTTTAATGGTAAAATTTGGTTTTCAGTGGTATTGGCATGACCAAGGCTGATTTGGTCAATAACTTGGGTACTATTGCTAAGTCTGGAACTAAAGCCTTTATGGAAGCACTCTCGGCCGGAGCAGATATTTCCATGATTGGCCAGTTTGGTGTGGGTTTCTACTCGGCTTACCTGGTTGCTGATAAAGTCACAGTTCACTCAAAGCACAATGATGATGAGCAGTATGTTTGGGAGTCTTCAGCTGGTGGATCCTTCACAATCAAACCTGACCATGGAGAACCCATGGGCAGAGGTACCAAGATTGTTTTGCACTTGAAGGTAGTGTTTTGTGATCTATTTTGTCAGGGGTTTGGGTTAACTTCTTCGTCTTTGCAGGAGGATCAAATGGACTACTTGGAAGAGAAGAAAATCAAGGAGGTGGTGAAGAAGCACTCCCAGTTTATTGGGTATCCGATTAAGCTGTTGGTTGAGAAGGAACGCGACAAGGAAGTCAGCGATGATGAGGCTGAAGAAGAGGAGAAGAAAGATGAGACCGAGGAAGAGAAACCAAAGGTAGAGGATGTTGGCGAAGATGAAGAAGCTGATAAAGAGACAGACAAGAAGAAAAAGAAGACTATTAAGGAGAAGTATTCGGTCGACGAAGAACTCAACAAGACCAAGCCGATCTGGACTCGTAATCCCGACGACATTAGTCAAGAGGAATATGGCGAGTTCTACAAATCTTTGACGAATGATTGGGAAGATCACCTTGCCGTCAAGCACTTCTCCATCGAAGGTCAACTTGAATTCCGCGCCCTTCTGTTCGTCCCGCGTC
>DQ845268.1.IBSC.REV
TTAAATCAAAATCTTATTTATTATAGATGCCAGAAGAAGTTAAAATGGAAACTGAGGCTGAGACCTTCGCATTCCAGGCTGAGATTGCTCAGCTTATGAGTTTGATCATCAATACCTTCTATTCCAACAAAGAGATTTTCTTACGTGAGTTGATCTCAAACTCCTCTGATGCTCTGGATAAAATCCGCTATGAGTCTTTGACTGACCCAAGCAAGTTGGACAGTGGAAAAGATCTTGAGATTAGGATCATTCCAAACAAAAATGATCGTACTCTGACCCTCTGTGACACGTGAGTTTTTTTT-GTTGGTATTAAAGGAGGAGCAAGTTTTTAATGGTAAAATTTGGTTTTCAGTGGTATTGGCATGACCAAGGCTGATTTGGTCAATAACTTGGGTACTATTGCTAAGTCTGGAACTAAAGCCTTTATGGAAGCACTCTCGGCCGGAGCAGATATTTCCATGATTGGCCAGTTTGGTGTGGGTTTCTACTCGGCTTACCTGGTTGCTGATAAAGTCACAGTTCACTCAAAGCACAATGATGATGAGCAGTATGTTTGGGAGTCTTCAGCTGGTGGATCCTTCACAATCAAACCTGACCATGGAGAACCCATGGGCAGAGGTACCAAGATTGTTTTGCACTTGAAGGTAGTGTTTTGTGATCTATTTTGTCAGGGGTTTGGGTTAACTTCTTCGTCTTTGCAGGAGGATCAAATGGACTACTTGGAAGAGAAGAAAATCAAGGAGGTGGTGAAGAAGCACTCCCAGTTTATTGGGTATCCGATTAAGCTGTTGGTTGAGAAGGAACGCGACAAGGAAGTCAGCGATGATGAGGCTGAAGAAGAGGAGAAGAAAGATGAGACCGAGGAAGAGAAACCAAAGGTAGAGGATGTTGGCGAAGATGAAGAGGCTGATAAAGAGACAGACAAGAAGAAAAAGAAGACTATTAAGGAGAAGTATTCGGTCGACGAAGAACTCAACAAGACCAAGCCGATCTGGACTCGTAATCCCGACGACATTAGTCAAGAGGAATATGGCGAGTTCTACAAATCTTTGACGAATGATTGGGAAGATCACCTTGCCGTCAAGCACTTCTCCATCGAAGGTCAACTTGAATTCCGCGCCCTTCTGTTCGTCCCGCGTC
>DQ845268.1.ICSC.FWD
TTAAATCAAAATCTTATTTATTATAGATGCCAGAAGAAGTTAAAATGGAAACTGAGGCTGAGACCTTCGCATTCCAGGCTGAGATTGCTCAGCTTATGAGTTTGATCATCAATACCTTCTATTCCAACAAAGAGATTTTCTTACGTGAGTTGATCTCAAACTCCTCTGATGCTCTGGATAAAATCCGCTATGAGTCTTTGACTGACCCAAGCAAGTTGGACAGTGGAAAAGATCTTGAGATTAGGATCATTCCAAACAAAAATGATCGTACTCTGACCCTCTGTGACACGTGAGTTTTTTTTTGTTGGTATTAAAGGAGGAGCAAGTTTTTAATGGTAAAATTTGGTTTTCAGTGGTATTGGCATGACCAAGGCTGATTTGGTCAATAACTTGGGTACTATTGCTAAGTCTGGAACTAAAGCCTTTATGGAAGCACTCTCGGCCGGAGCAGATATTTCCATGATTGGCCAGTTTGGTGTGGGTTTCTACTCGGCTTACCTGGTTGCTGATAAAGTCACAGTTCACTCAAAGCACAATGATGATGAGCAGTATGTTTGGGAGTCTTCAGCTGGTGGATCCTTCACAATCAAACCTGACCATGGAGAACCCATGGGCAGAGGTACCAAGATTGTTTTGCACTTGAAGGTAGTGTTTTGTGATCTATTTTGTCAGGGGTTTGGGTTAACTTCTTCGTCTTTGCAGGAGGATCAAATGGACTACTTGGAAGAGAAGAAAATCAAGGAGGTGGTGAAGAAGCACTCCCAGTTTATTGGGTATCCGATTAAGCTGTTGGTTGAGAAGGAACGCGACAAGGAAGTCAGCGATGATGAGGCTGAAGAAGAGGAGAAGAAAGATGAGACCGAGGAAGAGAAACCAAAGGTAGAGGATGTTGGCGAAGATGAAGAAGCTGATAAAGAGACAGACAAGAAGAAAAAGAAGACTATTAAGGAGAAGTATTCGGTCGACGAAGAACTCAACAAGACCAAGCCGATCTGGACTCGTAATCCCGACGACATTAGTCAAGAGGAATATGGCGAGTTCTACAAATCTTTGACGAATGATTGGGAAGATCACCTTGCCGTCAAGCACTTCTCCATCGAAGGTCAACTTGAATTCCGCGCCCTTCTGTTCGTCCCGCGTC
>Sequence 1
-------------------------------------------------------------------------------------------------------------------------------------------------------------------------------------------------------------------------------------------------------------------------------------------------------------------------------------------------------------------------------------------------------------------------------------------------------------------------------------------------------------------------------------------------------------------------------------------------------------------------------------------------------------------------------------------------------------------------------------------------------------------------------------------------------------------------------------------------------------------------------------------------------------------------------------------------------------------------------------------------------------------------------------------------------------------------------------------------------------------------------------------------------------------------------------
