# Supplementary material for: Thermal stress and mutation accumulation increase heat shock protein expression in Daphnia
Source: Evol Ecol. 2022 Sep 6;36(5):829–44. doi: 10.1007/s10682-022-10209-1 (PMC9522699; doi:10.1007/s10682-022-10209-1)
Supplement: Supplementary file 2 — (ZIP 6 kb) [file 10682_2022_10209_MOESM2_ESM.zip › Scheffer_etal_SuppDataFiles/hsp90_Dmagna_F_G_IABC_Sequences.fasta]

>DQ845268.1 Daphnia magna heat shock protein 90kDa (HSP90) gene, partial cds
ACTGACCCCAGCAAGTTGGACAGTGGAAAAGATCTTGAGATTAGGATCATTCCAAACAAAAATGATCGTACTCTCACCCTCTGTGACACGTGAGTTGTTTTTGATGGCATTAAAGGAGGAGCAAGTTTTTAATGGTAAAATTTGGTTTTCAGTGGTATTGGCATGACCAAGGCTGATTTGGTCAATAACTTGGGTACTATTGCTAAGTCTGGAACTAAAGCCTTTATGGAAGCACTCTCGGCCGGAGCAGATATTTCCATGATTGGCCAGTTTGGTGTGGGTTTCTACTCGGCTTACCTGGTTGCTGATAAAGTCACAGTTCACTCAAAGCACAATGATGATGAGCAGTATGTTTGGGAGTCTTCAGCTGGTGGATCCTTCACAATCAAACCTGACCATGGAGAACCCATGGGCAGAGGTACCAAGATTGTTTTGCACTTGAAGGTAGTGTTCTGTGAGCTATTTTGTCAGGGGTTTGGGTTAACTTCTTTGTCTTTGCAGGAGGATCAAATGGACTACTTGGAAGAGAAGAAAATCAAGGAGGTGGTGAAGAAGCACTCACAGTTTATCGGGTATCCGATTAAGCTGTTGGTTGAGAAGGAACGTGACAAGGAAGTCAGCGATGATGAGGCTGAAGAAGAGGAGAAGAAAGATGAGACCGAGGAAGAGAAACCAAAGGTAGAGGATGTTGGCGAAGATGAAGAAGCTGATAAAGAGACAGACAAGAAGAAAAAGAAGAC
>DQ845268.1.FCSC.REV
TTAAATCAAAATCTTATTTATTATAGATGCCAGAAGAAGTTAAAATGGAAACTGAGGCTGAGACCTTCGCATTCCAGGCTGAGATTGCTCAGCTTATGAGTTTGATCATCAATACCTTCTATTCCAACAAAGAGATTTTCTTACGTGAGTTGATCTCAAACTCCTCTGATGCTCTGGATAAAATCCGCTATGAGTCTTTGACTGACCCAAGCAAGTTGGACAGTGGAAAAGATCTTGAGATTAGGATCATTCCAAACAAAAATGATCGTACTCTGACCCTCTGTGACACGTGAGTTTTTTTTGTTGGTATTAAAGGAGGAGCAAGTTTTTAATGGTAAAATTTGGTTTTCAGTGGTATTGGCATGACCAAGGCTGATTTGGTCAATAACTTGGGTACTATTGCTAAGTCTGGAACTAAAGCCTTTATGGAAGCACTCTCGGCCGGAGCAGATATTTCCATGATTGGCCAGTTTGGTGTGGGTTTCTACTCGGCTTACCTGGTTGCTGATAAAGTCACAGTTCACTCAAAGCACAATGATGATGAGCAGTATGTTTGGGAGTCTTCAGCTGGTGGATCCTTCACAATCAAACCTGACCATGGAGAACCCATGGGCAGAGGTACCAAGATTGTTTTGCACTTGAAGGTAGTGTTTTGTGATCTATTTTGTCAGGGGTTTGGGTTAACTTCTTCGTCTTTGCAGGAGGATCAAATGGACTACTTGGAAGAGAAGAAAATCAAGGAGGTGGTGAAGAAGCACTCCCAGTTTATTGGGTATCCGATTAAGCTGTTGGTTGAGAAGGAACGCGACAAGGAAGTCAGCGATGATGAGGCTGAAGAAGAGGAGAAGAAAGATGAGACCGAGGAAGAGAAACCAAAGGTAGAGGATGTTGGCGAAGATGAAGAAGCTGATAAAGAGACAGACAAGAAGAAAAAGAAGACTATTAAGGAGAAGTATTCGGTCGACGAAGAACTCAACAAGACCAAGCCGATCTGGACTCGTAATCCCGACGACATTAGTCAAGAGGAATATGGCGAGTTCTACAAATCTTTGACGAATGATTGGGAAGATCACCTTGCCGTCAAGCACTTCTCCATCGAAGGTCAACTTGAATTCCGCGCCCTTCTTTTCGTCCCGCGTC
>DQ845268.1.GCSC.REV
TTAAATCAAAATCTTATTTATTATAGATGCCAGAAGAAGTTAAAATGGAAACTGAGGCTGAGACCTTCGCATTCCAGGCTGAGATTGCTCAGCTTATGAGTTTGATCATCAATACCTTCTATTCCAACAAAGAGATTTTCTTACGTGAGTTGATCTCAAACTCCTCTGATGCTCTGGATAAAATCCGCTATGAGTCTTTGACTGACCCAAGCAAGTTGGACAGTGGAAAAGATCTTGAGATTAGGATCATTCCAAACAAAAATGATCGTACTCTGACCCTCTGTGACACGTGAGTTTTTTTTGTTGGTATTGAAGGAGGAGCAAGTTTTTAATGGTAAAATTTGGTTTTCAGTGGTATTGGCATGACCAAGGCTGATTTGGTCAATAACTTGGGTACTATTGCTAAGTCTGGAACTAAAGCCTTTATGGAAGCACTCTCGGCCGGAGCAGATATTTCCATGATTGGCCAGTTTGGTGTGGGTTTCTACTCGGCTTACCTGGTTGCTGATAAAGTCACAGTTCACTCAAAGCACAATGATGATGAGCAGTATGTTTGGGAGTCTTCAGCTGGTGGATCCTTCACAATCAAACCTGACCATGGAGAACCCATGGGCAGAGGTACCAAGATTGTTTTGCACTTGAAGGTAGTGTTTTGTGATATATTTTGTCAGGGGTTTGGGTTAACTTCTTTGTCTTTGCAGGAGGATCAAATGGACTACTTGGAAGAGAAAAAAATCAAGGAGGTGGTGAAGAAGCACTCACAGTTTATTGGGTATCCGATTAAGCTGTTGGTTGAGAAGGAACGCGACAAGGAAGTCAGCGATGATGAGGCTGAAGAAGAGGAGAAGAAAGATGAGACCGAGGAAGAGAAACCAAAGGTAGAGGATGTTGGCGAAGATGAAGAAGCTGATAAAGAGACAGACAAGAAGAAAAAGAAGACTATTAAGGAGAAGTATTCGGTCGACGAAGAACTCAACAAGACCAAGCCGATCTGGACTCGTAATCCCGACGACATTAGTCAAGAGGAATATGGCGAGTTCTACAAATCTTTGACGAATGATTGGGAAGATCACCTTGCCGTCAAGCACTTCTCCATCGAAGGTCAACTTGAATTCCGCGCCCTTCTTTTCGTCCCGCGTC
>DQ845268.1.IASC.REV
TTAAATCAAAATCTTATTTATTATAGATGCCAGAAGAAGTTAAAATGGAAACTGAGGCTGAGACCTTCGCATTCCAGGCTGAGATTGCTCAGCTTATGAGTTTGATCATCAATACCTTCTATTCCAACAAAGAGATTTTCTTACGTGAGTTGATCTCAAACTCCTCTGATGCTCTGGATAAAATCCGCTATGAGTCTTTGACTGACCCAAGCAAGTTGGACAGTGGAAAAGATCTTGAGATTAGGATCATTCCAAACAAAAATGATCGTACTCTGACCCTCTGTGACACGTGAGTTTTTTTTTGTTGGTATTAAAGGAGGAGCAAGTTTTTAATGGTAAAATTTGGTTTTCAGTGGTATTGGCATGACCAAGGCTGATTTGGTCAATAACTTGGGTACTATTGCTAAGTCTGGAACTAAAGCCTTTATGGAAGCACTCTCGGCCGGAGCAGATATTTCCATGATTGGCCAGTTTGGTGTGGGTTTCTACTCGGCTTACCTGGTTGCTGATAAAGTCACAGTTCACTCAAAGCACAATGATGATGAGCAGTATGTTTGGGAGTCTTCAGCTGGTGGATCCTTCACAATCAAACCTGACCATGGAGAACCCATGGGCAGAGGTACCAAGATTGTTTTGCACTTGAAGGTAGTGTTTTGTGATCTATTTTGTCAGGGGTTTGGGTTAACTTCTTCGTCTTTGCAGGAGGATCAAATGGACTACTTGGAAGAGAAGAAAATCAAGGAGGTGGTGAAGAAGCACTCCCAGTTTATTGGGTATCCGATTAAGCTGTTGGTTGAGAAGGAACGCGACAAGGAAGTCAGCGATGATGAGGCTGAAGAAGAGGAGAAGAAAGATGAGACCGAGGAAGAGAAACCAAAGGTAGAGGATGTTGGCGAAGATGAAGAAGCTGATAAAGAGACAGACAAGAAGAAAAAGAAGACTATTAAGGAGAAGTATTCGGTCGACGAAGAACTCAACAAGACCAAGCCGATCTGGACTCGTAATCCCGACGACATTAGTCAAGAGGAATATGGCGAGTTCTACAAATCTTTGACGAATGATTGGGAAGATCACCTTGCCGTCAAGCACTTCTCCATCGAAGGTCAACTTGAATTCCGCGCCCTTCTGTTCGTCCCGCGTC
>DQ845268.1.IBSC.REV
TTAAATCAAAATCTTATTTATTATAGATGCCAGAAGAAGTTAAAATGGAAACTGAGGCTGAGACCTTCGCATTCCAGGCTGAGATTGCTCAGCTTATGAGTTTGATCATCAATACCTTCTATTCCAACAAAGAGATTTTCTTACGTGAGTTGATCTCAAACTCCTCTGATGCTCTGGATAAAATCCGCTATGAGTCTTTGACTGACCCAAGCAAGTTGGACAGTGGAAAAGATCTTGAGATTAGGATCATTCCAAACAAAAATGATCGTACTCTGACCCTCTGTGACACGTGAGTTTTTTTTGTTGGTATTAAAGGAGGAGCAAGTTTTTAATGGTAAAATTTGGTTTTCAGTGGTATTGGCATGACCAAGGCTGATTTGGTCAATAACTTGGGTACTATTGCTAAGTCTGGAACTAAAGCCTTTATGGAAGCACTCTCGGCCGGAGCAGATATTTCCATGATTGGCCAGTTTGGTGTGGGTTTCTACTCGGCTTACCTGGTTGCTGATAAAGTCACAGTTCACTCAAAGCACAATGATGATGAGCAGTATGTTTGGGAGTCTTCAGCTGGTGGATCCTTCACAATCAAACCTGACCATGGAGAACCCATGGGCAGAGGTACCAAGATTGTTTTGCACTTGAAGGTAGTGTTTTGTGATCTATTTTGTCAGGGGTTTGGGTTAACTTCTTCGTCTTTGCAGGAGGATCAAATGGACTACTTGGAAGAGAAGAAAATCAAGGAGGTGGTGAAGAAGCACTCCCAGTTTATTGGGTATCCGATTAAGCTGTTGGTTGAGAAGGAACGCGACAAGGAAGTCAGCGATGATGAGGCTGAAGAAGAGGAGAAGAAAGATGAGACCGAGGAAGAGAAACCAAAGGTAGAGGATGTTGGCGAAGATGAAGAGGCTGATAAAGAGACAGACAAGAAGAAAAAGAAGACTATTAAGGAGAAGTATTCGGTCGACGAAGAACTCAACAAGACCAAGCCGATCTGGACTCGTAATCCCGACGACATTAGTCAAGAGGAATATGGCGAGTTCTACAAATCTTTGACGAATGATTGGGAAGATCACCTTGCCGTCAAGCACTTCTCCATCGAAGGTCAACTTGAATTCCGCGCCCTTCTGTTCGTCCCGCGTC
>DQ845268.1.ICSC.FWD
TTAAATCAAAATCTTATTTATTATAGATGCCAGAAGAAGTTAAAATGGAAACTGAGGCTGAGACCTTCGCATTCCAGGCTGAGATTGCTCAGCTTATGAGTTTGATCATCAATACCTTCTATTCCAACAAAGAGATTTTCTTACGTGAGTTGATCTCAAACTCCTCTGATGCTCTGGATAAAATCCGCTATGAGTCTTTGACTGACCCAAGCAAGTTGGACAGTGGAAAAGATCTTGAGATTAGGATCATTCCAAACAAAAATGATCGTACTCTGACCCTCTGTGACACGTGAGTTTTTTTTTGTTGGTATTAAAGGAGGAGCAAGTTTTTAATGGTAAAATTTGGTTTTCAGTGGTATTGGCATGACCAAGGCTGATTTGGTCAATAACTTGGGTACTATTGCTAAGTCTGGAACTAAAGCCTTTATGGAAGCACTCTCGGCCGGAGCAGATATTTCCATGATTGGCCAGTTTGGTGTGGGTTTCTACTCGGCTTACCTGGTTGCTGATAAAGTCACAGTTCACTCAAAGCACAATGATGATGAGCAGTATGTTTGGGAGTCTTCAGCTGGTGGATCCTTCACAATCAAACCTGACCATGGAGAACCCATGGGCAGAGGTACCAAGATTGTTTTGCACTTGAAGGTAGTGTTTTGTGATCTATTTTGTCAGGGGTTTGGGTTAACTTCTTCGTCTTTGCAGGAGGATCAAATGGACTACTTGGAAGAGAAGAAAATCAAGGAGGTGGTGAAGAAGCACTCCCAGTTTATTGGGTATCCGATTAAGCTGTTGGTTGAGAAGGAACGCGACAAGGAAGTCAGCGATGATGAGGCTGAAGAAGAGGAGAAGAAAGATGAGACCGAGGAAGAGAAACCAAAGGTAGAGGATGTTGGCGAAGATGAAGAAGCTGATAAAGAGACAGACAAGAAGAAAAAGAAGACTATTAAGGAGAAGTATTCGGTCGACGAAGAACTCAACAAGACCAAGCCGATCTGGACTCGTAATCCCGACGACATTAGTCAAGAGGAATATGGCGAGTTCTACAAATCTTTGACGAATGATTGGGAAGATCACCTTGCCGTCAAGCACTTCTCCATCGAAGGTCAACTTGAATTCCGCGCCCTTCTGTTCGTCCCGCGTC
