# Supplementary material for: Thermal stress and mutation accumulation increase heat shock protein expression in Daphnia
Source: Evol Ecol. 2022 Sep 6;36(5):829–44. doi: 10.1007/s10682-022-10209-1 (PMC9522699; doi:10.1007/s10682-022-10209-1)
Supplement: Supplementary file 3 — Table S0. Primers used for RT-qPCR with Daphnia magna cDNA extracts in this study. Table S1a, b, and c. Sample collection data for Daphnia magna and sample sizes for in this study. Table S2a and b. Complete multifactor ANOVA table conducted using the entire dataset of expression level data for Daphnia magna across genotypes, heat shock treatments, with and without mutation accumulation, including main and interaction effects and an ANOVA table using only data for lineages where both heat and mutation accumulation effects can be tested (genotypes IA and GC). Table S3. Partitioned ANOVAs performed using HSP90 expression levels based on log2(NRQ) data found in Table S8. Table S4. Partitioned ANOVAs performed using HSP60 expression levels based on log2(NRQ) data found in Table S9. Table S5. Partitioned ANOVAs performed using HSP90 and HSP60 expression levels based on log2(NRQ) data for only Israel lines to test for genotype effects. Table S6. HSP90 expression levels in Daphnia magna before log transformation (used in Fig. 2 and Fig. 3). Table S7. HSP60 expression levels in Daphnia magna before log transformation (used in Fig. 2 and Fig. 3). Table S8. Calculations of the log2(NRQ) for HSP90 across all available genotypes and biological replicates used for all statistics unless otherwise specified. Table S9. Calculations of the log2(NRQ) for HSP60 across all available genotypes and biological replicates used for all statistics unless otherwise specified. (XLSX 163 kb) [file 10682_2022_10209_MOESM3_ESM.xlsx]

## Sheet: Table S0. Primers
Table S0. Primers used for RT-qPCR with Daphnia magna cDNA extracts in this study.
Gene	Forward Primer 5'-3'	Reverse Primer 5'-3'	Source
HSP90	CAA GGC TGA TTT GGT CAA TAA C	GCA ACC AGG TAA GCC GAG TA	Efferz & von Elert, 2014
HSP60	GCT CAA TYG CAA AAG AAG GT	CAT AAC ACC TCG GCG AAC TT	This Study
Ubiquitin Conjugating Enzyme (UBC)	TCA CCT GCA CTC ACC ATT TC	AAT CTC CGG AAC CAA AGG	Heckmann et al., 2006
Succinate Dehydrogenase (SDH)	TGC CAT TTA GTC GCA CTC AG	GTG AGC TTG TCC TCC TTT GC	Heckmann et al., 2006
Glyceraldehyde-3-Phosphate Dehydrogenase (GAPDH)	GGC AAG CTA GTT GTC AAT GG	TAT TCA GCT CCA GCA GTT CC	Heckmann et al., 2006

## Sheet: Table S1.SampleCollectionData
Table S1a. Sample collection data for Daphnia magna from sites in this study*.
Population	Genotype	Individual	Genotype Label		Location		Latitude	Longitude	Elevation (m)	Average high (C)	Temperature range (C)
Finland	FI-G47	13	F-C		Tvärminne, Finland		59°49'30"	23°14'00"	0	20	22.9
Germany	DE-K3-11	24	G-C		Ismaning, Germany		48°12′24"	11°42'35"	497	24	19.3
Israel	IL-M1	2	I-A		Jerusalem, Israel		31°42′52"	35°03'03"	603	30	15.2
Israel	IL-M1	7	I-B
Israel	IL-M1	11	I-C
*Data from Sullam et al. 2017 and climate-data.org
Table 1b. Number of generations of mutation accumulation in lines where mutations were accumulated.
Lineage	Number of generations of MA
IA1	26
IA2	25
IA3	25
IA4	24
IA5	24
GC1	22
GC2	23
GC3	24
GC4	23
GC5	22
Average # of MA generations:	23.8
Table S1c. Sample sizes for each combination of gene (HSP60 or HSP90), population (Finland, Germany, or Israel), genotype (A, B, or C), mutation accumulation status (yes or no), and heat shock treatment (yes [+] or no [-]). Each biological replicate had three technical replicates when measured through RT-qPCR.
Gene	Location	Genotype	Mutation Accumulation	Number of MA Lines Sampled	Heat Shock	Biological Replicates
HSP90	Finland	FC	No	1	-	2
		FC	No	1	+	3
	Germany	GC	No	1	-	3
		GC	No	1	+	3
		GC	Yes	5	-	13
		GC	Yes	5	+	12
	Israel	IA	Yes	5	-	15
		IA	Yes	5	+	15
		IA	No	1	-	3
		IA	No	1	+	3
		IB	No	1	-	3
		IB	No	1	+	3
		IC	No	1	-	3
		IC	No	1	+	3
HSP60	Finland	FC	No	1	-	3
		FC	No	1	+	2
	Germany	GC	No	1	-	3
		GC	No	1	+	3
		GC	Yes	5	-	13
		GC	Yes	5	+	12
	Israel	IA	Yes	5	-	15
		IA	Yes	5	+	15
		IA	No	1	-	3
		IA	No	1	+	3
		IB	No	1	-	3
		IB	No	1	+	3
		IC	No	1	-	3
		IC	No	1	+	3
Total Sample Size						n = 168

## Sheet: TableS2.ANOVA
	Table S2a. The 5-Way ANOVA table conducted using the entire dataset of expression level data for Daphnia magna across genotypes, heat shock treatments, with and without mutation accumulation, including main and interaction effects. All R code is available in a supplemental file (n = 168).
	Effect	Df	Sum Sq	Mean Sq	F value	Pr(>F)	Significance
	Population	2	6.63	3.31	1.2611	0.286543
	Gene	1	430.19	430.19	163.72	< 2.2e-16	***
	HeatShock	1	265.8	265.8	101.159	< 2.2e-16	***
	MutationAccumulation	1	41.23	41.23	15.6915	0.0001183	***
	Population:Gene	2	10.44	5.22	1.9864	0.141041
	Population:HeatShock	2	3.68	1.84	0.701	0.49781
	Gene:HeatShock	1	7.62	7.62	2.8984	0.0908841	.
	Population:MutationAccumulation	1	1.73	1.73	0.659	0.418304
	Gene:MutationAccumulation	1	15.4	15.4	5.861	0.0167613	*
	HeatShock:MutationAccumulation	1	1.37	1.37	0.5202	0.471955
	Population:Genotype	2	7.37	3.69	1.4027	0.249359
	Population:Gene:HeatShock	2	19.91	9.95	3.7878	0.0250013	*
	Population:Gene:MutationAccumulation	1	7.67	7.67	2.9184	0.0897919	.
	Population:HeatShock:MutationAccumulation	1	2.25	2.25	0.8575	0.356046
	Gene:HeatShock:MutationAccumulation	1	3.28	3.28	1.2485	0.265752
	Population:Gene:Genotype	2	2.42	1.21	0.4614	0.631376
	Population:HeatShock:Genotype	2	4.5	2.25	0.8556	0.427248
	Population:Gene:HeatShock:MutationAccumulation	1	0.8	0.8	0.3061	0.580975
	Population:Gene:HeatShock:Genotype	2	0.46	0.23	0.087	0.916702
	Residuals	140	367.86	2.63
	Tukey multiple comparisons of means
	95% family-wise confidence level
	Fit: aov(formula = Expression ~ Location * Gene * HeatShock * MutationAccumulation, data = readhspall)
	$`Gene:MutationAccumulation`
		diff	lwr	upr	p adj
	HSP90:MA-HSP90:Control	0.372854	-0.585934	1.33164	0.74355
	HSP60:MA-HSP60:Control	1.54537	0.586577	2.50415	0.0002788	*
	$`Location:Gene:HeatShock`
		diff	lwr	upr	p adj
	Finland:HSP90:Yes-Finland:HSP90:No	6.46539	1.59078	11.34	0.0011861	*
	Finland:HSP60:Yes-Finland:HSP60:No	0.121114	-4.75349	4.99572	1
	Germany:HSP90:Yes-Germany:HSP90:No	3.2062	1.28706	5.12533	8.3e-06	*
	Germany:HSP60:Yes-Germany:HSP60:No	2.3528	0.433666	4.27193	0.0042124	*
	Israel:HSP90:Yes-Israel:HSP90:No	2.44697	0.905483	3.98845	2.98e-05	*
	Israel:HSP60:Yes-Israel:HSP60:No	2.14363	0.602148	3.68512	0.0005027	*
	Germany:HSP90:No-Finland:HSP90:No	3.82844	-0.176457	7.83333	0.0754352
	Germany:HSP60:No-Finland:HSP60:No	-0.925753	-4.28534	2.43384	0.99888
	Germany:HSP90:Yes-Finland:HSP90:Yes	0.56925	-2.80797	3.94647	0.999991
	Germany:HSP60:Yes-Finland:HSP60:Yes	1.30593	-2.71377	5.32563	0.995149
	Israel:HSP60:No-Finland:HSP60:No	-0.697247	-3.96723	2.57274	0.999904
	Israel:HSP60:No-Germany:HSP60:No	0.228506	-1.49493	1.95194	0.999999
	Israel:HSP60:Yes-Finland:HSP60:Yes	1.32527	-2.60476	5.2553	0.993344
	Israel:HSP60:Yes-Germany:HSP60:Yes	0.0193388	-1.73822	1.7769	1
	Israel:HSP90:No-Germany:HSP90:No	-0.318575	-2.04201	1.40486	0.999977
	Israel:HSP90:Yes-Finland:HSP90:Yes	-0.508555	-3.77854	2.76143	0.999996
	Israel:HSP90:Yes-Germany:HSP90:Yes	-1.0778	-2.83537	0.679758	0.667783
	Israel:HSP90:No-Finland:HSP90:No	3.50986	-0.420167	7.43989	0.129507
	Table S2b: ANOVA using samples only from genotypes where there were both heat shock and mutation accumulation treatments possible (IA and GC; n = 67).
	Fit: aov(formula =Expression ~ Gene*HeatShock*MutationAccumulation, data = synergyset)
	Effect	Df	Sum Sq	Mean Sq	F value	Pr(>F)
	Gene	1	309.63	309.629	116.846	< 2.2e-16	***
	HeatShock	1	225.72	225.722	85.1818	8.188e-16	***
	MutationAccumulation	1	44.83	44.831	16.9181	6.994e-05	***
	Gene:HeatShock	1	1.24	1.239	0.4677	0.4953
	Gene:MutationAccumulation	1	3.22	3.224	1.2168	0.2721
	HeatShock:MutationAccumulation	1	6.53	6.531	2.4646	0.1189
	Gene:HeatShock:MutationAccumulation	1	2.04	2.039	0.7696	0.382
	Residuals	126	333.89	2.65
	Signif. codes: 0 ‘***’ 0.001 ‘**’ 0.01 ‘*’ 0.05 ‘.’ 0.1 ‘ ’ 1

## Sheet: TableS3.HSP90
Table S3. Partitioned ANOVAs performed using HSP90 expression levels based on log2(NRQ) data found in Table S8.
Table: HSP90, all samples and all factors included.
Analysis of Variance Table
Response: HSP90Expression
	Df	Sum Sq	Mean Sq	F value	Pr(>F)
Population	2	13.637	6.819	1.7017	0.1898
HeatShock	1	183.224	183.224	45.726	< 0.0001	***
MutationAccumulation	1	3.118	3.118	0.7782	0.3807
Population:HeatShock	2	18.373	9.186	2.2926	0.1085
Population:MutationAccumulation	1	8.344	8.344	2.0823	0.1535
HeatShock:MutationAccumulation	1	4.441	4.441	1.1084	0.2961
Population:Genotype	2	5.729	2.864	0.7148	0.4928
Population:HeatShock:MutationAccumulation	1	2.875	2.875	0.7174	0.3999
Population:HeatShock:Genotype	2	1.048	0.524	0.1308	0.8776
Residuals	70	280.489	4.007
Tukey multiple comparisons of means
95% family-wise confidence level
Fit: aov(formula = HSP90Expression ~ Population * HeatShock * MutationAccumulation * Population:Genotype, data = readhsp90)
$Population
	diff	lwr	upr	p adj
Germany-Finland	1.50007	-0.809976	3.81012	0.271992
Israel-Finland	0.853594	-1.39892	3.10611	0.637456
Israel-Germany	-0.646477	-1.75093	0.457976	0.345608
$`Population:HeatShock`
	diff	lwr	upr	p adj
Germany:No-Finland:No	3.82791	-0.571128	8.22696	0.124009
Israel:No-Finland:No	3.50934	-0.807469	7.82615	0.17678
Finland:Yes-Finland:No	6.46537	1.11103	11.8197	0.0090465	***
Israel:No-Germany:No	-0.318574	-2.21162	1.57447	0.996271
Germany:Yes-Germany:No	3.20619	1.09818	5.31419	0.00043	***
Israel:Yes-Israel:No	2.44696	0.753764	4.14015	0.0009368	***
Germany:Yes-Finland:Yes	0.568727	-3.14087	4.27832	0.997603
Israel:Yes-Finland:Yes	-0.509078	-4.10088	3.08272	0.998353
Israel:Yes-Germany:Yes	-1.07781	-3.00834	0.85273	0.578049
Table: HSP90, Control Lines Only
Analysis of Variance Table
Response: HSP90Expression
	Df	Sum Sq	Mean Sq	F value	Pr(>F)
Population	2	3.641	1.821	0.5093	0.6075
HeatShock	1	107.653	107.653	30.115	< 0.0001	***
Population:HeatShock	2	15.949	7.974	2.2308	0.1302
Residuals	23	82.219	3.575
---
Table: All Israel samples to look for the effects of genotype. Also includes all MA lines for Israel.
Analysis of Variance Table
Response: HSP90Expression
	Df	Sum Sq	Mean Sq	F value	Pr(>F)
Genotype	2	2.795	1.398	0.3349	0.71743
HeatShock	1	71.971	71.971	17.2437	< 0.001	***
MutationAccumulation	1	2.944	2.944	0.7053	0.40599
Genotype:HeatShock	2	0.047	0.024	0.0057	0.994334
HeatShock:MutationAccumulation	1	1.694	1.694	0.4058	0.527725
Residuals	40	166.949	4.174
Table: HSP90, Between Israel and Germany/Not Heat-Shocked Only, to test for Population and MA Effects with No Stress
Analysis of Variance Table
Response: HSP90Expression
	Df	Sum Sq	Mean Sq	F value	Pr(>F)
Population	1	0.991	0.9909	0.1807	0.6733
MutationAccumulation	1	7.563	7.5626	1.3795	0.2479
Population:MutationAccumulation	1	10.487	10.487	1.9129	0.1752
Residuals	36	197.358	5.4822
Table: HSP90, Including Israel and Germany/Heat-Shocked Only, to test for Population and MA Effects with Stress
Analysis of Variance Table
Response: HSP90Expression
	Df	Sum Sq	Mean Sq	F value	Pr(>F)
Population	1	10.667	10.6673	9.0084	0.004931	**
MutationAccumulation	1	0.061	0.0614	0.0518	0.821212
Population:MutationAccumulation	1	0.688	0.6881	0.5811	0.450992
Residuals	35	41.445	1.1842
Table: HSP90 expression, using only Germany lines.
Analysis of Variance Table
Response: HSP90Expression
	Df	Sum Sq	Mean Sq	F value	Pr(>F)
HeatShock	1	79.412	79.412	32.947	<0.0001	***
MutationAccumulation	1	11.473	11.473	4.7598	0.03801	*
HeatShock:MutationAccumulation	1	6.623	6.623	2.7477	0.10897
Residuals	27	65.078	2.41
Tukey multiple comparisons of means
95% family-wise confidence level
Fit: aov(formula = HSP90Expression ~ HeatShock * MutationAccumulation, data = germanyhsp90)
$`HeatShock:MutationAccumulation`
	diff	lwr	upr	p adj
Yes:Control-No:Control	5.10864	1.63971	8.57757	0.0021808	***
No:MA-No:Control	2.70103	-0.0202222	5.42228	0.0522658
Yes:MA-Yes:Control	0.360826	-2.3816	3.10326	0.983673
Yes:MA-No:MA	2.76844	1.06766	4.46922	0.0007202	***

## Sheet: TableS4.HSP60
Table S4. Partitioned ANOVAs performed using HSP60 expression levels based on log2(NRQ) data found in Table S8.
Table: HSP60 all samples and all factors included.
Analysis of Variance Table
Response: HSP60Expression
	Df	Sum Sq	Mean Sq	F value	Pr(>F)
Population	2	0.819	0.41	0.3281	0.7214
HeatShock	1	92.799	92.799	74.3486	1.304e-12	***
MutationAccumulation	1	53.519	53.519	42.8784	8.236e-09	***
Population:HeatShock	2	5.216	2.608	2.0896	0.1314
Population:MutationAccumulation	1	1.056	1.056	0.8461	0.3608
HeatShock:MutationAccumulation	1	0.206	0.206	0.1652	0.6857
Population:Genotype	2	4.068	2.034	1.6294	0.2034
Population:HeatShock:MutationAccumulation	1	0.183	0.183	0.1462	0.7033
Population:HeatShock:Genotype	2	3.906	1.953	1.5645	0.2164
Residuals	70	87.371	1.248
Table S2. HSP60, Control Lines Only
Analysis of Variance Table
Response: HSP60Expression
	Df	Sum Sq	Mean Sq	F value	Pr(>F)
Population	2	3.5688	1.7844	2.1387	0.1406
HeatShock	1	21.5754	21.5754	25.8595	3.777e-05	***
Population:HeatShock	2	3.989	1.9945	2.3905	0.114
Residuals	23	19.1896	0.8343
Table: All Israel samples to look for differences between genotypes. Also includes all israel MA lines
Analysis of Variance Table
Response: HSP60Expression
	Df	Sum Sq	Mean Sq	F value	Pr(>F)
Genotype	2	21.475	10.738	8.8767	0.0006451	***
HeatShock	1	55.576	55.576	45.9444	3.823e-08	***
MutationAccumulation	1	27.296	27.296	22.5653	2.615e-05	***
Genotype:HeatShock	2	3.185	1.593	1.3167	0.279391
HeatShock:MutationAccumulation	1	1.097	1.097	0.907	0.346643
Residuals	40	48.385	1.21
---
Signif. codes: 0 ‘***’ 0.001 ‘**’ 0.01 ‘*’ 0.05 ‘.’ 0.1 ‘ ’ 1
$Genotype
	diff	lwr	upr	p adj
IB-IA	-1.93312	-3.11352	-0.752716	0.0007949	***
IC-IA	-0.931756	-2.11216	0.248647	0.14589
IC-IB	1.00136	-0.544147	2.54687	0.267213
Table. HSP60, Between Israel and Germany/Not Heat-Shocked Only, to test for Population and MA Effects with No Stress
Analysis of Variance Table
Response: HSP60Expression
	Df	Sum Sq	Mean Sq	F value	Pr(>F)
Population	1	0.453	0.4535	0.279	0.600619
MutationAccumulation	1	23.618	23.6182	14.5296	0.0005202	***
Population:MutationAccumulation	1	0.182	0.1816	0.1117	0.740109
Residuals	36	58.519	1.6255
Table. HSP60, Including Israel and Germany/Heat-Shocked Only, to test for Population and MA Effects with Stress
Analysis of Variance Table
Response: HSP60Expression
	Df	Sum Sq	Mean Sq	F value	Pr(>F)
Population	1	0.009	0.0089	0.0091	0.9244
MutationAccumulation	1	30.195	30.1953	31.1214	< 0.0001	***
Population:MutationAccumulation	1	1.054	1.0536	1.0859	0.3045
Residuals	35	33.959	0.9702

## Sheet: TableS5.GenotypeEffect
Table S5. Partitioned ANOVAs performed using HSP90 and HSP60 expression levels based on log2(NRQ) data for only Israel lines to test for genotype effects.
Table: HSP60 Expression, All Israel control line samples to look for differences between genotypes.
Analysis of Variance Table
Response: HSP60Expression
	Df	Sum Sq	Mean Sq	F value	Pr(>F)
Genotype	2	4.0676	2.0338	3.0971	0.0823187	.
HeatShock	1	16.6449	16.6449	25.3471	0.0002919	***
Genotype:HeatShock	2	3.9055	1.9528	2.9737	0.0893472	.
Residuals	12	7.8801	0.6567
---
Signif. codes: 0 ‘***’ 0.001 ‘**’ 0.01 ‘*’ 0.05 ‘.’ 0.1 ‘ ’ 1
Tukey multiple comparisons of means
95% family-wise confidence level
Fit: aov(formula = HSP60Expression ~ Genotype * HeatShock, data = israelhsp60control)
$Genotype
	diff	lwr	upr	p adj
IB-IA	0.013947	-1.23424	1.26213	0.99951
IC-IA	1.01531	-0.232876	2.2635	0.117232
IC-IB	1.00136	-0.246823	2.24955	0.123136
$`Genotype:HeatShock`
IA:Yes-IA:No	3.22617	1.00373	5.44861	0.0039554
IB:Yes-IB:No	1.10259	-1.11985	3.32503	0.57531
IC:Yes-IC:No	1.44097	-0.781474	3.66341	0.31409
Table. HSP90, Among Israel Genotypes Only, to test for Genotype Effects in control lines
Analysis of Variance Table
Response: HSP90Expression
	Df	Sum Sq	Mean Sq	F value	Pr(>F)
Genotype	2	5.729	2.864	6.3804	0.01296	*
HeatShock	1	34.261	34.261	76.3196	<0.0001	***
Genotype:HeatShock	2	1.048	0.524	1.1673	0.34418
Residuals	12	5.387	0.449
---
Signif. codes: 0 ‘***’ 0.001 ‘**’ 0.01 ‘*’ 0.05 ‘.’ 0.1 ‘ ’ 1
Tukey multiple comparisons of means
95% family-wise confidence level
Fit: aov(formula = HSP90Expression ~ Genotype * HeatShock, data = israelhsp90control)
$Genotype
	diff	lwr	upr	p adj
IB-IA	1.19505	0.163027	2.22707	0.0236235
IC-IA	1.19839	0.16637	2.23041	0.0232602
IC-IB	0.00334273	-1.02868	1.03536	0.999959

## Sheet: TableS6.HSP90Data
Table S6. HSP90 expression levels in Daphnia magna before log transformation (used in Figure 2 and Figure 3).
Sample	HSP90Expression	Location	HeatShock	BiologicalReplicate	MutationAccumulation	Genotype
FCCC2	0.000817316	Finland	No	2	Control	FC
FCCC3	0.698538	Finland	No	3	Control	FC
FCCHS1	2.4373	Finland	Yes	1	Control	FC
FCCHS2	3.19352	Finland	Yes	2	Control	FC
FCCHS3	1.21435	Finland	Yes	3	Control	FC
GC1C1	0.195042	Germany	No	1	MA	GC
GC1C2	0.277966	Germany	No	2	MA	GC
GC1C3	0.285813	Germany	No	3	MA	GC
GC1HS1	5.89839	Germany	Yes	1	MA	GC
GC1HS2	7.63199	Germany	Yes	2	MA	GC
GC1HS3	12.6427	Germany	Yes	3	MA	GC
GC2C2	0.638337	Germany	No	1	MA	GC
GC2C3	1.23014	Germany	No	2	MA	GC
GC2C4	0.419517	Germany	No	3	MA	GC
GC2HS1	3.16742	Germany	Yes	1	MA	GC
GC2HS2	3.91247	Germany	Yes	2	MA	GC
GC2HS4	4.70376	Germany	Yes	3	MA	GC
GC3C1	0.687646	Germany	No	1	MA	GC
GC3C2	0.779398	Germany	No	2	MA	GC
GC3HS1	1.80077	Germany	Yes	1	MA	GC
GC3HS2	1.32798	Germany	Yes	2	MA	GC
GC4C1	0.0236136	Germany	No	1	MA	GC
GC4C2	0.944483	Germany	No	2	MA	GC
GC4C3	1.13414	Germany	No	3	MA	GC
GC4HS1	1.81133	Germany	Yes	1	MA	GC
GC4HS2	3.77329	Germany	Yes	2	MA	GC
GC5C1	0.929366	Germany	No	1	MA	GC
GC5C2	1.2102	Germany	No	2	MA	GC
GC5HS1	3.73007	Germany	Yes	1	MA	GC
GC5HS2	0.797847	Germany	Yes	2	MA	GC
GCCC1	0.00569816	Germany	No	1	Control	GC
GCCC2	0.268077	Germany	No	2	Control	GC
GCCC3	0.268248	Germany	No	3	Control	GC
GCCHS1	1.45106	Germany	Yes	1	Control	GC
GCCHS2	3.40707	Germany	Yes	2	Control	GC
GCCHS3	3.4043	Germany	Yes	3	Control	GC
IA1C1	0.229062	Israel	No	1	MA	IA
IA1C2	0.144457	Israel	No	2	MA	IA
IA1C3	0.131707	Israel	No	3	MA	IA
IA1HS1	1.39234	Israel	Yes	1	MA	IA
IA1HS2	1.25334	Israel	Yes	2	MA	IA
IA1HS3	1.58125	Israel	Yes	3	MA	IA
IA2C1	0.759841	Israel	No	1	MA	IA
IA2C2	0.000262005	Israel	No	2	MA	IA
IA2C3	0.0478179	Israel	No	3	MA	IA
IA2HS1	1.94908	Israel	Yes	1	MA	IA
IA2HS2	2.31585	Israel	Yes	2	MA	IA
IA2HS3	1.76382	Israel	Yes	3	MA	IA
IA3C1	0.423861	Israel	No	1	MA	IA
IA3C2	0.773265	Israel	No	2	MA	IA
IA3C3	0.606463	Israel	No	3	MA	IA
IA3HS1	0.340336	Israel	Yes	1	MA	IA
IA3HS2	1.3958	Israel	Yes	2	MA	IA
IA3HS3	4.03312	Israel	Yes	3	MA	IA
IA4C1	0.908975	Israel	No	1	MA	IA
IA4C2	0.811946	Israel	No	2	MA	IA
IA4C3	0.531682	Israel	No	3	MA	IA
IA4HS1	1.26977	Israel	Yes	1	MA	IA
IA4HS2	0.778748	Israel	Yes	2	MA	IA
IA4HS3	2.35829	Israel	Yes	3	MA	IA
IA5C1	0.941236	Israel	No	1	MA	IA
IA5C2	1.39524	Israel	No	2	MA	IA
IA5C3	1.82751	Israel	No	3	MA	IA
IA5HS1	0.126309	Israel	Yes	1	MA	IA
IA5HS2	2.3979	Israel	Yes	2	MA	IA
IA5HS3	4.31193	Israel	Yes	3	MA	IA
IACC1	0.0773105	Israel	No	1	Control	IA
IACC2	0.0911294	Israel	No	2	Control	IA
IACC3	0.20491	Israel	No	3	Control	IA
IACHS1	0.756558	Israel	Yes	1	Control	IA
IACHS2	1.35973	Israel	Yes	2	Control	IA
IACHS3	1.7456	Israel	Yes	3	Control	IA
IBCC1	0.332651	Israel	No	1	Control	IB
IBCC2	0.318472	Israel	No	2	Control	IB
IBCC3	0.52632	Israel	No	3	Control	IB
IBCHS1	1.4862	Israel	Yes	1	Control	IB
IBCHS2	2.32977	Israel	Yes	2	Control	IB
IBCHS3	1.93406	Israel	Yes	3	Control	IB
ICCC1	0.265455	Israel	No	1	Control	IC
ICCC2	0.203071	Israel	No	2	Control	IC
ICCC3	0.806868	Israel	No	3	Control	IC
ICCHS1	1.27167	Israel	Yes	1	Control	IC
ICCHS2	2.55911	Israel	Yes	2	Control	IC
ICCHS3	2.67487	Israel	Yes	3	Control	IC
HSP90 Data after log transformation used for all statistics.
Sample	HSP90Expression	Population	HeatShock	BiologicalReplicate	MutationAccumulation	Genotype
FCCC2	-10.2568	Finland	No	2	Control	FC
FCCC3	-0.517589	Finland	No	3	Control	FC
FCCHS1	1.28528	Finland	Yes	1	Control	FC
FCCHS2	1.67515	Finland	Yes	2	Control	FC
FCCHS3	0.280184	Finland	Yes	3	Control	FC
GC1C1	-2.35814	Germany	No	1	MA	GC
GC1C2	-1.84702	Germany	No	2	MA	GC
GC1C3	-1.80686	Germany	No	3	MA	GC
GC1HS1	2.56032	Germany	Yes	1	MA	GC
GC1HS2	2.93206	Germany	Yes	2	MA	GC
GC1HS3	3.66023	Germany	Yes	3	MA	GC
GC2C2	-0.64761	Germany	No	1	MA	GC
GC2C3	0.298826	Germany	No	2	MA	GC
GC2C4	-1.2532	Germany	No	3	MA	GC
GC2HS1	1.66331	Germany	Yes	1	MA	GC
GC2HS2	1.96808	Germany	Yes	2	MA	GC
GC2HS4	2.23381	Germany	Yes	3	MA	GC
GC3C1	-0.540262	Germany	No	1	MA	GC
GC3C2	-0.359569	Germany	No	2	MA	GC
GC3HS1	0.848617	Germany	Yes	1	MA	GC
GC3HS2	0.409229	Germany	Yes	2	MA	GC
GC4C1	-5.40424	Germany	No	1	MA	GC
GC4C2	-0.0824038	Germany	No	2	MA	GC
GC4C3	0.181595	Germany	No	3	MA	GC
GC4HS1	0.857046	Germany	Yes	1	MA	GC
GC4HS2	1.91582	Germany	Yes	2	MA	GC
GC5C1	-0.105681	Germany	No	1	MA	GC
GC5C2	0.275246	Germany	No	2	MA	GC
GC5HS1	1.8992	Germany	Yes	1	MA	GC
GC5HS2	-0.325817	Germany	Yes	2	MA	GC
GCCC1	-7.45529	Germany	No	1	Control	GC
GCCC2	-1.89928	Germany	No	2	Control	GC
GCCC3	-1.89836	Germany	No	3	Control	GC
GCCHS1	0.537109	Germany	Yes	1	Control	GC
GCCHS2	1.76853	Germany	Yes	2	Control	GC
GCCHS3	1.76736	Germany	Yes	3	Control	GC
IA1C1	-2.12619	Israel	No	1	MA	IA
IA1C2	-2.79129	Israel	No	2	MA	IA
IA1C3	-2.9246	Israel	No	3	MA	IA
IA1HS1	0.477515	Israel	Yes	1	MA	IA
IA1HS2	0.325775	Israel	Yes	2	MA	IA
IA1HS3	0.661063	Israel	Yes	3	MA	IA
IA2C1	-0.39623	Israel	No	1	MA	IA
IA2C2	-11.8981	Israel	No	2	MA	IA
IA2C3	-4.38631	Israel	No	3	MA	IA
IA2HS1	0.962793	Israel	Yes	1	MA	IA
IA2HS2	1.21154	Israel	Yes	2	MA	IA
IA2HS3	0.8187	Israel	Yes	3	MA	IA
IA3C1	-1.23834	Israel	No	1	MA	IA
IA3C2	-0.370965	Israel	No	2	MA	IA
IA3C3	-0.721509	Israel	No	3	MA	IA
IA3HS1	-1.55497	Israel	Yes	1	MA	IA
IA3HS2	0.481091	Israel	Yes	2	MA	IA
IA3HS3	2.0119	Israel	Yes	3	MA	IA
IA4C1	-0.137687	Israel	No	1	MA	IA
IA4C2	-0.300544	Israel	No	2	MA	IA
IA4C3	-0.911365	Israel	No	3	MA	IA
IA4HS1	0.344564	Israel	Yes	1	MA	IA
IA4HS2	-0.360771	Israel	Yes	2	MA	IA
IA4HS3	1.23774	Israel	Yes	3	MA	IA
IA5C1	-0.0873712	Israel	No	1	MA	IA
IA5C2	0.480513	Israel	No	2	MA	IA
IA5C3	0.869881	Israel	No	3	MA	IA
IA5HS1	-2.98497	Israel	Yes	1	MA	IA
IA5HS2	1.26177	Israel	Yes	2	MA	IA
IA5HS3	2.10834	Israel	Yes	3	MA	IA
IACC1	-3.69319	Israel	No	1	Control	IA
IACC2	-3.45594	Israel	No	2	Control	IA
IACC3	-2.28694	Israel	No	3	Control	IA
IACHS1	-0.402478	Israel	Yes	1	Control	IA
IACHS2	0.443322	Israel	Yes	2	Control	IA
IACHS3	0.803723	Israel	Yes	3	Control	IA
IBCC1	-1.58792	Israel	No	1	Control	IB
IBCC2	-1.65076	Israel	No	2	Control	IB
IBCC3	-0.925987	Israel	No	3	Control	IB
IBCHS1	0.571625	Israel	Yes	1	Control	IB
IBCHS2	1.22019	Israel	Yes	2	Control	IB
IBCHS3	0.951633	Israel	Yes	3	Control	IB
ICCC1	-1.91346	Israel	No	1	Control	IC
ICCC2	-2.29994	Israel	No	2	Control	IC
ICCC3	-0.309595	Israel	No	3	Control	IC
ICCHS1	0.346728	Israel	Yes	1	Control	IC
ICCHS2	1.35564	Israel	Yes	2	Control	IC
ICCHS3	1.41947	Israel	Yes	3	Control	IC

## Sheet: TableS7.HSP60Data
Table S7. HSP60 expression levels in Daphnia magna before log transformation (used in Figure 2 and Figure 3).
Sample	HSP60Expression	Location	HeatShock	BiologicalReplicate	MutationAccumulation	Genotype
FCCC1	0.0361429	Finland	No	1	Control	FC
FCCC2	0.112325	Finland	No	2	Control	FC
FCCC3	0.0646684	Finland	No	3	Control	FC
FCCHS1	0.128405	Finland	Yes	1	Control	FC
FCCHS2	0.0382117	Finland	Yes	2	Control	FC
GC1C1	0.00950472	Germany	No	1	MA	GC
GC1C2	0.00790679	Germany	No	2	MA	GC
GC1C3	0.00568822	Germany	No	3	MA	GC
GC1HS1	0.0695256	Germany	Yes	1	MA	GC
GC1HS2	0.259886	Germany	Yes	2	MA	GC
GC1HS3	0.241491	Germany	Yes	3	MA	GC
GC2C2	0.0357746	Germany	No	1	MA	GC
GC2C3	0.0679395	Germany	No	2	MA	GC
GC2C4	0.0787528	Germany	No	3	MA	GC
GC2HS1	0.387021	Germany	Yes	1	MA	GC
GC2HS2	0.0887614	Germany	Yes	2	MA	GC
GC2HS4	0.25613	Germany	Yes	3	MA	GC
GC3C1	0.0536615	Germany	No	1	MA	GC
GC3C2	0.0410124	Germany	No	2	MA	GC
GC3HS1	0.133073	Germany	Yes	1	MA	GC
GC3HS2	0.135691	Germany	Yes	2	MA	GC
GC4C1	0.0756832	Germany	No	1	MA	GC
GC4C2	0.131679	Germany	No	2	MA	GC
GC4C3	0.0622862	Germany	No	3	MA	GC
GC4HS1	0.459759	Germany	Yes	1	MA	GC
GC4HS2	0.508963	Germany	Yes	2	MA	GC
GC5C1	0.0773438	Germany	No	1	MA	GC
GC5C2	0.113383	Germany	No	2	MA	GC
GC5HS1	0.222414	Germany	Yes	1	MA	GC
GC5HS2	0.182972	Germany	Yes	2	MA	GC
GCCC1	0.0105897	Germany	No	1	Control	GC
GCCC2	0.0159365	Germany	No	2	Control	GC
GCCC3	0.0189284	Germany	No	3	Control	GC
GCCHS1	0.0675328	Germany	Yes	1	Control	GC
GCCHS2	0.0818018	Germany	Yes	2	Control	GC
GCCHS3	0.0915846	Germany	Yes	3	Control	GC
IA1C1	0.038328	Israel	No	1	MA	IA
IA1C2	0.0261851	Israel	No	2	MA	IA
IA1C3	0.0356825	Israel	No	3	MA	IA
IA1HS1	0.356533	Israel	Yes	1	MA	IA
IA1HS2	0.289063	Israel	Yes	2	MA	IA
IA1HS3	0.257925	Israel	Yes	3	MA	IA
IA2C1	0.0159522	Israel	No	1	MA	IA
IA2C2	0.0130651	Israel	No	2	MA	IA
IA2C3	0.0491261	Israel	No	3	MA	IA
IA2HS1	0.0837494	Israel	Yes	1	MA	IA
IA2HS2	0.109852	Israel	Yes	2	MA	IA
IA2HS3	0.103815	Israel	Yes	3	MA	IA
IA3C1	0.104135	Israel	No	1	MA	IA
IA3C2	0.163536	Israel	No	2	MA	IA
IA3C3	0.111338	Israel	No	3	MA	IA
IA3HS1	0.369273	Israel	Yes	1	MA	IA
IA3HS2	0.374927	Israel	Yes	2	MA	IA
IA3HS3	0.788722	Israel	Yes	3	MA	IA
IA4C1	0.23529	Israel	No	1	MA	IA
IA4C2	0.213456	Israel	No	2	MA	IA
IA4C3	0.179035	Israel	No	3	MA	IA
IA4HS1	0.530859	Israel	Yes	1	MA	IA
IA4HS2	0.631672	Israel	Yes	2	MA	IA
IA4HS3	0.661705	Israel	Yes	3	MA	IA
IA5C1	0.0493089	Israel	No	1	MA	IA
IA5C2	0.0596691	Israel	No	2	MA	IA
IA5C3	0.0558382	Israel	No	3	MA	IA
IA5HS1	0.533051	Israel	Yes	1	MA	IA
IA5HS2	0.123925	Israel	Yes	2	MA	IA
IA5HS3	0.549574	Israel	Yes	3	MA	IA
IACC1	0.00697927	Israel	No	1	Control	IA
IACC2	0.00672011	Israel	No	2	Control	IA
IACC3	0.0157781	Israel	No	3	Control	IA
IACHS1	0.0350151	Israel	Yes	1	Control	IA
IACHS2	0.313328	Israel	Yes	2	Control	IA
IACHS3	0.0552723	Israel	Yes	3	Control	IA
IBCC1	0.0164341	Israel	No	1	Control	IB
IBCC2	0.0174114	Israel	No	2	Control	IB
IBCC3	0.0242185	Israel	No	3	Control	IB
IBCHS1	0.0287111	Israel	Yes	1	Control	IB
IBCHS2	0.0518688	Israel	Yes	2	Control	IB
IBCHS3	0.0460798	Israel	Yes	3	Control	IB
ICCC1	0.0345037	Israel	No	1	Control	IC
ICCC2	0.0473855	Israel	No	2	Control	IC
ICCC3	0.0239191	Israel	No	3	Control	IC
ICCHS1	0.0784343	Israel	Yes	1	Control	IC
ICCHS2	0.0807254	Israel	Yes	2	Control	IC
ICCHS3	0.123613	Israel	Yes	3	Control	IC
HSP60 Data after log transformation used for all statistics.
Sample	HSP60Expression	Population	HeatShock	BiologicalReplicate	MutationAccumulation	Genotype
FCCC1	-4.79014	Finland	No	1	Control	FC
FCCC2	-3.15425	Finland	No	2	Control	FC
FCCC3	-3.9508	Finland	Yes	3	Control	FC
FCCHS1	-2.96123	Finland	Yes	1	Control	FC
FCCHS2	-4.70984	Finland	Yes	2	Control	FC
GC1C1	-6.71714	Germany	No	1	MA	GC
GC1C2	-6.98269	Germany	No	2	MA	GC
GC1C3	-7.45781	Germany	No	3	MA	GC
GC1HS1	-3.84631	Germany	Yes	1	MA	GC
GC1HS2	-1.94405	Germany	Yes	2	MA	GC
GC1HS3	-2.04996	Germany	Yes	3	MA	GC
GC2C2	-4.80492	Germany	No	1	MA	GC
GC2C3	-3.87961	Germany	No	2	MA	GC
GC2C4	-3.66653	Germany	No	3	MA	GC
GC2HS1	-1.36952	Germany	Yes	1	MA	GC
GC2HS2	-3.49392	Germany	Yes	2	MA	GC
GC2HS4	-1.96505	Germany	Yes	3	MA	GC
GC3C1	-4.21997	Germany	No	1	MA	GC
GC3C2	-4.6078	Germany	No	2	MA	GC
GC3HS1	-2.90971	Germany	Yes	1	MA	GC
GC3HS2	-2.8816	Germany	Yes	2	MA	GC
GC4C1	-3.72388	Germany	No	1	MA	GC
GC4C2	-2.92491	Germany	No	2	MA	GC
GC4C3	-4.00494	Germany	No	3	MA	GC
GC4HS1	-1.12105	Germany	Yes	1	MA	GC
GC4HS2	-0.974366	Germany	Yes	2	MA	GC
GC5C1	-3.69257	Germany	No	1	MA	GC
GC5C2	-3.14073	Germany	No	2	MA	GC
GC5HS1	-2.16868	Germany	Yes	1	MA	GC
GC5HS2	-2.4503	Germany	Yes	2	MA	GC
GCCC1	-6.56119	Germany	No	1	Control	GC
GCCC2	-5.97152	Germany	No	2	Control	GC
GCCC3	-5.7233	Germany	No	3	Control	GC
GCCHS1	-3.88827	Germany	Yes	1	Control	GC
GCCHS2	-3.61172	Germany	Yes	2	Control	GC
GCCHS3	-3.44875	Germany	Yes	3	Control	GC
IA1C1	-4.70546	Israel	No	1	MA	IA
IA1C2	-5.25511	Israel	No	2	MA	IA
IA1C3	-4.80864	Israel	No	3	MA	IA
IA1HS1	-1.48789	Israel	Yes	1	MA	IA
IA1HS2	-1.79054	Israel	Yes	2	MA	IA
IA1HS3	-1.95497	Israel	Yes	3	MA	IA
IA2C1	-5.9701	Israel	No	1	MA	IA
IA2C2	-6.25814	Israel	No	2	MA	IA
IA2C3	-4.34737	Israel	No	3	MA	IA
IA2HS1	-3.57778	Israel	Yes	1	MA	IA
IA2HS2	-3.18636	Israel	Yes	2	MA	IA
IA2HS3	-3.26792	Israel	Yes	3	MA	IA
IA3C1	-3.26347	Israel	No	1	MA	IA
IA3C2	-2.61232	Israel	No	2	MA	IA
IA3C3	-3.16698	Israel	No	3	MA	IA
IA3HS1	-1.43724	Israel	Yes	1	MA	IA
IA3HS2	-1.41532	Israel	Yes	2	MA	IA
IA3HS3	-0.342411	Israel	Yes	3	MA	IA
IA4C1	-2.08749	Israel	No	1	MA	IA
IA4C2	-2.22799	Israel	No	2	MA	IA
IA4C3	-2.48169	Israel	No	3	MA	IA
IA4HS1	-0.913599	Israel	Yes	1	MA	IA
IA4HS2	-0.662754	Israel	Yes	2	MA	IA
IA4HS3	-0.59574	Israel	Yes	3	MA	IA
IA5C1	-4.34201	Israel	No	1	MA	IA
IA5C2	-4.06687	Israel	No	2	MA	IA
IA5C3	-4.1626	Israel	No	3	MA	IA
IA5HS1	-0.907654	Israel	Yes	1	MA	IA
IA5HS2	-3.01246	Israel	Yes	2	MA	IA
IA5HS3	-0.863615	Israel	Yes	3	MA	IA
IACC1	-7.16271	Israel	No	1	Control	IA
IACC2	-7.2173	Israel	No	2	Control	IA
IACC3	-5.98594	Israel	No	3	Control	IA
IACHS1	-4.83588	Israel	Yes	1	Control	IA
IACHS2	-1.67425	Israel	Yes	2	Control	IA
IACHS3	-4.1773	Israel	Yes	3	Control	IA
IBCC1	-5.92717	Israel	No	1	Control	IB
IBCC2	-5.84382	Israel	No	2	Control	IB
IBCC3	-5.36774	Israel	No	3	Control	IB
IBCHS1	-5.12225	Israel	Yes	1	Control	IB
IBCHS2	-4.26899	Israel	Yes	2	Control	IB
IBCHS3	-4.43972	Israel	Yes	3	Control	IB
ICCC1	-4.8571	Israel	No	1	Control	IC
ICCC2	-4.39941	Israel	No	2	Control	IC
ICCC3	-5.3857	Israel	No	3	Control	IC
ICCHS1	-3.67237	Israel	Yes	1	Control	IC
ICCHS2	-3.63083	Israel	Yes	2	Control	IC
ICCHS3	-3.0161	Israel	Yes	3	Control	IC

## Sheet: TableS8.HSP90NRQCalculations
Table S8. Calculations of the log2(NRQ) for HSP90 across all available genotypes and biological replicates used for all statistics unless otherwise specified.
Sample Name	Location	Genotype	Mutation Accumulation	Heat Shock	Cq Avg HSP90	RQ HSP90	Sample	Cq Avg UBC	Rq UBC	NRQGOI/RQREF	Log2(NRQ)
FCCC2	Finland	FC	No	No	33.696	7.18614e-11	FCCC2	23.4392	8.79236e-08	0.000817316	-10.2568
FCCC3	Finland	FC	No	No	22.7958	1.3733e-07	FCCC3	22.2783	1.96596e-07	0.698538	-0.517589
FCCHS1	Finland	FC	No	Yes	20.4085	7.18508e-07	FCCHS1	21.6938	2.94797e-07	2.4373	1.28528
FCCHS2	Finland	FC	No	Yes	20.4368	7.04559e-07	FCCHS2	22.1119	2.20622e-07	3.19352	1.67515
FCCHS3	Finland	FC	No	Yes	34.6572	3.69089e-11	FCCHS3	34.9374	3.03939e-11	1.21435	0.280184
GC1C1	Germany	GC1	Yes	No	25.1994	2.59554e-08	GC1C1	22.8412	1.33076e-07	0.195042	-2.35814
GC1C2	Germany	GC1	Yes	No	24.072	5.67046e-08	GC1C2	22.2249	2.03998e-07	0.277966	-1.84702
GC1C3	Germany	GC1	Yes	No	23.7294	7.19024e-08	GC1C3	21.9225	2.51572e-07	0.285813	-1.80686
GC1HS1	Germany	GC1	Yes	Yes	20.3295	7.5896e-07	GC1HS1	22.8898	1.28673e-07	5.89839	2.56032
GC1HS2	Germany	GC1	Yes	Yes	20.0097	9.47302e-07	GC1HS2	22.9417	1.24122e-07	7.63199	2.93206
GC1HS3	Germany	GC1	Yes	Yes	18.6749	2.3895e-06	GC1HS3	22.3351	1.89002e-07	12.6427	3.66023
GC2C2	Germany	GC2	Yes	No	24.3281	4.74788e-08	GC2C2	23.6805	7.43788e-08	0.638337	-0.64761
GC2C3	Germany	GC2	Yes	No	22.6498	1.51959e-07	GC2C3	22.9486	1.2353e-07	1.23014	0.298826
GC2C4	Germany	GC2	Yes	No	24.7859	3.45693e-08	GC2C4	23.5327	8.24028e-08	0.419517	-1.2532
GC2HS1	Germany	GC2	Yes	Yes	22.2148	2.05441e-07	GC2HS1	23.8781	6.48608e-08	3.16742	1.66331
GC2HS2	Germany	GC2	Yes	Yes	20.916	5.05417e-07	GC2HS2	22.8841	1.29181e-07	3.91247	1.96808
GC2HS4	Germany	GC2	Yes	Yes	21.4035	3.60506e-07	GC2HS4	23.6373	7.66422e-08	4.70376	2.23381
GC3C1	Germany	GC3	Yes	No	23.0068	1.18653e-07	GC3C1	22.4665	1.72549e-07	0.687646	-0.540262
GC3C2	Germany	GC3	Yes	No	22.7594	1.40842e-07	GC3C2	22.3999	1.80706e-07	0.779398	-0.359569
GC3HS1	Germany	GC3	Yes	Yes	20.9878	4.80873e-07	GC3HS1	21.8365	2.67037e-07	1.80077	0.848617
GC3HS2	Germany	GC3	Yes	Yes	21.7943	2.74951e-07	GC3HS2	22.2035	2.07045e-07	1.32798	0.409229
GC4C1	Germany	GC4	Yes	No	28.668	2.34468e-09	GC4C1	23.2637	9.92935e-08	0.0236136	-5.40424
GC4C2	Germany	GC4	Yes	No	22.1935	2.0849e-07	GC4C2	22.1111	2.20745e-07	0.944483	-0.0824038
GC4C3	Germany	GC4	Yes	No	21.7577	2.82021e-07	GC4C3	21.9393	2.48666e-07	1.13414	0.181595
GC4HS1	Germany	GC4	Yes	Yes	21.4392	3.51689e-07	GC4HS1	22.2962	1.94161e-07	1.81133	0.857046
GC4HS2	Germany	GC4	Yes	Yes	20.1234	8.75513e-07	GC4HS2	22.0392	2.32029e-07	3.77329	1.91582
GC5C1	Germany	GC5	Yes	No	22.0936	2.23437e-07	GC5C1	21.9879	2.40419e-07	0.929366	-0.105681
GC5C2	Germany	GC5	Yes	No	22.0597	2.28748e-07	GC5C2	22.335	1.89016e-07	1.2102	0.275246
GC5HS1	Germany	GC5	Yes	Yes	20.1668	8.49573e-07	GC5HS1	22.066	2.27763e-07	3.73007	1.8992
GC5HS2	Germany	GC5	Yes	Yes	23.599	7.87051e-08	GC5HS2	23.2732	9.86469e-08	0.797847	-0.325817
GCCC1	Germany	GC	No	No	29.8749	1.01566e-09	GCCC1	22.4197	1.78243e-07	0.00569816	-7.45529
GCCC2	Germany	GC	No	No	23.734	7.16731e-08	GCCC2	21.8347	2.67361e-07	0.268077	-1.89928
GCCC3	Germany	GC	No	No	23.361	9.28198e-08	GCCC3	21.4626	3.46023e-07	0.268248	-1.89836
GCCHS1	Germany	GC	No	Yes	20.8521	5.28303e-07	GCCHS1	21.3892	3.6408e-07	1.45106	0.537109
GCCHS2	Germany	GC	No	Yes	20.2916	7.79158e-07	GCCHS2	22.0601	2.28688e-07	3.40707	1.76853
GCCHS3	Germany	GC	No	Yes	19.8733	1.04122e-06	GCCHS3	21.6407	3.05855e-07	3.4043	1.76736
IA1C1	Israel	IA1	Yes	No	26.9177	7.88771e-09	IA1C1	24.7916	3.44348e-08	0.229062	-2.12619
IA1C2	Israel	IA1	Yes	No	26.8618	8.19963e-09	IA1C2	24.0705	5.67617e-08	0.144457	-2.79129
IA1C3	Israel	IA1	Yes	No	26.7723	8.72454e-09	IA1C3	23.8477	6.62421e-08	0.131707	-2.9246
IA1HS1	Israel	IA1	Yes	Yes	21.8956	2.56314e-07	IA1HS1	22.3731	1.84088e-07	1.39234	0.477515
IA1HS2	Israel	IA1	Yes	Yes	22.0624	2.28333e-07	IA1HS2	22.3881	1.8218e-07	1.25334	0.325775
IA1HS3	Israel	IA1	Yes	Yes	20.9371	4.98074e-07	IA1HS3	21.5982	3.14988e-07	1.58125	0.661063
IA2C1	Israel	IA2	Yes	No	23.2721	9.87203e-08	IA2C1	22.8758	1.29922e-07	0.759841	-0.39623
IA2C2	Israel	IA2	Yes	No	35.2004	2.53295e-11	IA2C2	23.3023	9.66756e-08	0.000262005	-11.8981
IA2C3	Israel	IA2	Yes	No	29.1985	1.62318e-09	IA2C3	24.8122	3.3945e-08	0.0478179	-4.38631
IA2HS1	Israel	IA2	Yes	Yes	21.1368	4.33711e-07	IA2HS1	22.0996	2.22521e-07	1.94908	0.962793
IA2HS2	Israel	IA2	Yes	Yes	20.895	5.12844e-07	IA2HS2	22.1065	2.2145e-07	2.31585	1.21154
IA2HS3	Israel	IA2	Yes	Yes	21.5032	3.36422e-07	IA2HS3	22.3219	1.90735e-07	1.76382	0.8187
IA3C1	Israel	IA3	Yes	No	22.852	1.32083e-07	IA3C1	21.6137	3.11619e-07	0.423861	-1.23834
IA3C2	Israel	IA3	Yes	No	21.8412	2.66154e-07	IA3C2	21.4703	3.44195e-07	0.773265	-0.370965
IA3C3	Israel	IA3	Yes	No	22.5725	1.60321e-07	IA3C3	21.851	2.64355e-07	0.606463	-0.721509
IA3HS1	Israel	IA3	Yes	Yes	23.8031	6.83198e-08	IA3HS1	22.2482	2.00742e-07	0.340336	-1.55497
IA3HS2	Israel	IA3	Yes	Yes	21.5427	3.27342e-07	IA3HS2	22.0238	2.34519e-07	1.3958	0.481091
IA3HS3	Israel	IA3	Yes	Yes	19.2409	1.61404e-06	IA3HS3	21.2528	4.00197e-07	4.03312	2.0119
IA4C1	Israel	IA4	Yes	No	21.2177	4.10054e-07	IA4C1	21.08	4.51117e-07	0.908975	-0.137687
IA4C2	Israel	IA4	Yes	No	22.0203	2.35087e-07	IA4C2	21.7198	2.89535e-07	0.811946	-0.300544
IA4C3	Israel	IA4	Yes	No	23.1866	1.04743e-07	IA4C3	22.2753	1.97003e-07	0.531682	-0.911365
IA4HS1	Israel	IA4	Yes	Yes	22.6072	1.56514e-07	IA4HS1	22.9518	1.23262e-07	1.26977	0.344564
IA4HS2	Israel	IA4	Yes	Yes	23.1687	1.06053e-07	IA4HS2	22.8079	1.36184e-07	0.778748	-0.360771
IA4HS3	Israel	IA4	Yes	Yes	21.0217	4.69711e-07	IA4HS3	22.2595	1.99175e-07	2.35829	1.23774
IA5C1	Israel	IA5	Yes	No	22.4758	1.71444e-07	IA5C1	22.3884	1.82147e-07	0.941236	-0.0873712
IA5C2	Israel	IA5	Yes	No	21.9431	2.48012e-07	IA5C2	22.4236	1.77756e-07	1.39524	0.480513
IA5C3	Israel	IA5	Yes	No	21.4869	3.40243e-07	IA5C3	22.3568	1.86178e-07	1.82751	0.869881
IA5HS1	Israel	IA5	Yes	Yes	26.1772	1.31785e-08	IA5HS1	23.1923	1.04335e-07	0.126309	-2.98497
IA5HS2	Israel	IA5	Yes	Yes	21.7324	2.8701e-07	IA5HS2	22.9942	1.19692e-07	2.3979	1.26177
IA5HS3	Israel	IA5	Yes	Yes	20.0758	9.04851e-07	IA5HS3	22.1842	2.09848e-07	4.31193	2.10834
IACC1	Israel	IA	No	No	27.395	5.66615e-09	IACC1	23.7018	7.32908e-08	0.0773105	-3.69319
IACC2	Israel	IA	No	No	27.8634	4.09512e-09	IACC2	24.4075	4.49374e-08	0.0911294	-3.45594
IACC3	Israel	IA	No	No	27.3057	6.02772e-09	IACC3	25.0188	2.94164e-08	0.20491	-2.28694
IACHS1	Israel	IA	No	Yes	22.2087	2.06307e-07	IACHS1	21.8062	2.72692e-07	0.756558	-0.402478
IACHS2	Israel	IA	No	Yes	22.1933	2.08515e-07	IACHS2	22.6367	1.5335e-07	1.35973	0.443322
IACHS3	Israel	IA	No	Yes	22.4736	1.71696e-07	IACHS3	23.2774	9.83596e-08	1.7456	0.803723
IBCC1	Israel	IB	No	No	24.5648	4.02946e-08	IBCC1	22.9769	1.21132e-07	0.332651	-1.58792
IBCC2	Israel	IB	No	No	23.4088	8.97927e-08	IBCC2	21.7581	2.81948e-07	0.318472	-1.65076
IBCC3	Israel	IB	No	No	23.3749	9.19289e-08	IBCC3	22.4489	1.74663e-07	0.52632	-0.925987
IBCHS1	Israel	IB	No	Yes	21.3744	3.67853e-07	IBCHS1	21.946	2.47513e-07	1.4862	0.571625
IBCHS2	Israel	IB	No	Yes	21.0011	4.76467e-07	IBCHS2	22.2213	2.04513e-07	2.32977	1.22019
IBCHS3	Israel	IB	No	Yes	22.3357	1.88926e-07	IBCHS3	23.2873	9.76835e-08	1.93406	0.951633
ICCC1	Israel	IC	No	No	24.5073	4.19345e-08	ICCC1	22.5938	1.57972e-07	0.265455	-1.91346
ICCC2	Israel	IC	No	No	25.1846	2.62225e-08	ICCC2	22.8847	1.29129e-07	0.203071	-2.29994
ICCC3	Israel	IC	No	No	22.4945	1.69228e-07	ICCC3	22.1849	2.09734e-07	0.806868	-0.309595
ICCHS1	Israel	IC	No	Yes	21.5281	3.30681e-07	ICCHS1	21.8748	2.60036e-07	1.27167	0.346728
ICCHS2	Israel	IC	No	Yes	20.1991	8.30761e-07	ICCHS2	21.5547	3.24629e-07	2.55911	1.35564
ICCHS3	Israel	IC	No	Yes	21.1518	4.29209e-07	ICCHS3	22.5713	1.6046e-07	2.67487	1.41947

## Sheet: TableS9.HSP60NRQCalculations
Table S9. Calculations of the log2(NRQ) for HSP60 across all available genotypes and biological replicates used for all statistics unless otherwise specified.
Sample Name	Location	Genotype	Mutation Accumulation	Heat Shock	Cq Avg HSP60	RQ HSP60	Sample	Cq Avg UBC	RQ UBC	NRQGOI/RQFEF	Log2(NRQ)
FCCC1	Finland	FC	No	No	30.2833	7.65301e-10	FCCC1	25.4931	2.11743e-08	0.0361429	-4.79014
FCCC2	Finland	FC	No	No	26.5934	9.87601e-09	FCCC2	23.4392	8.79236e-08	0.112325	-3.15425
FCCC3	Finland	FC	No	No	26.2291	1.27136e-08	FCCC3	22.2783	1.96596e-07	0.0646684	-3.9508
FCCHS1	Finland	FC	No	Yes	24.655	3.78534e-08	FCCHS1	21.6938	2.94797e-07	0.128405	-2.96123
FCCHS2	Finland	FC	No	Yes	26.8218	8.43034e-09	FCCHS2	22.1119	2.20622e-07	0.0382117	-4.70984
GC1C1	Germany	GC1	Yes	No	29.5584	1.26485e-09	GC1C1	22.8412	1.33076e-07	0.00950472	-6.71714
GC1C2	Germany	GC1	Yes	No	29.2076	1.61297e-09	GC1C2	22.2249	2.03998e-07	0.00790679	-6.98269
GC1C3	Germany	GC1	Yes	No	29.3803	1.431e-09	GC1C3	21.9225	2.51572e-07	0.00568822	-7.45781
GC1HS1	Germany	GC1	Yes	Yes	26.7361	8.94603e-09	GC1HS1	22.8898	1.28673e-07	0.0695256	-3.84631
GC1HS2	Germany	GC1	Yes	Yes	24.8858	3.22577e-08	GC1HS2	22.9417	1.24122e-07	0.259886	-1.94405
GC1HS3	Germany	GC1	Yes	Yes	24.3851	4.56423e-08	GC1HS3	22.3351	1.89002e-07	0.241491	-2.04996
GC2C2	Germany	GC2	Yes	No	28.4855	2.66087e-09	GC2C2	23.6805	7.43788e-08	0.0357746	-4.80492
GC2C3	Germany	GC2	Yes	No	26.8282	8.39256e-09	GC2C3	22.9486	1.2353e-07	0.0679395	-3.87961
GC2C4	Germany	GC2	Yes	No	27.1993	6.48945e-09	GC2C4	23.5327	8.24028e-08	0.0787528	-3.66653
GC2HS1	Germany	GC2	Yes	Yes	25.2476	2.51025e-08	GC2HS1	23.8781	6.48608e-08	0.387021	-1.36952
GC2HS2	Germany	GC2	Yes	Yes	26.378	1.14663e-08	GC2HS2	22.8841	1.29181e-07	0.0887614	-3.49392
GC2HS4	Germany	GC2	Yes	Yes	25.6023	1.96304e-08	GC2HS4	23.6373	7.66422e-08	0.25613	-1.96505
GC3C1	Germany	GC3	Yes	No	26.5114	1.04539e-08	GC3C1	22.2914	1.94811e-07	0.0536615	-4.21997
GC3C2	Germany	GC3	Yes	No	27.0076	7.41119e-09	GC3C1	22.3999	1.80706e-07	0.0410124	-4.6078
GC3HS1	Germany	GC3	Yes	Yes	24.7462	3.55355e-08	GC3HS1	21.8365	2.67037e-07	0.133073	-2.90971
GC3HS2	Germany	GC3	Yes	Yes	25.0852	2.80942e-08	GC3HS2	22.2035	2.07045e-07	0.135691	-2.8816
GC4C1	Germany	GC4	Yes	No	26.9876	7.51485e-09	GC4C1	23.2637	9.92935e-08	0.0756832	-3.72388
GC4C2	Germany	GC4	Yes	No	25.036	2.90674e-08	GC4C2	22.1111	2.20745e-07	0.131679	-2.92491
GC4C3	Germany	GC4	Yes	No	25.9442	1.54884e-08	GC4C3	21.9393	2.48666e-07	0.0622862	-4.00494
GC4HS1	Germany	GC4	Yes	Yes	23.4173	8.92675e-08	GC4HS1	22.2962	1.94161e-07	0.459759	-1.12105
GC4HS2	Germany	GC4	Yes	Yes	23.0136	1.18094e-07	GC4HS2	22.0392	2.32029e-07	0.508963	-0.974366
GC5C1	Germany	GC5	Yes	No	25.6805	1.85949e-08	GC5C1	21.9879	2.40419e-07	0.0773438	-3.69257
GC5C2	Germany	GC5	Yes	No	25.4757	2.14312e-08	GC5C2	22.335	1.89016e-07	0.113383	-3.14073
GC5HS1	Germany	GC5	Yes	Yes	24.2346	5.06577e-08	GC5HS1	22.066	2.27763e-07	0.222414	-2.16868
GC5HS2	Germany	GC5	Yes	Yes	25.7235	1.80497e-08	GC5HS2	23.2732	9.86469e-08	0.182972	-2.4503
GCCC1	Germany	GC	No	No	28.9808	1.88754e-09	GCCC1	22.4197	1.78243e-07	0.0105897	-6.56119
GCCC2	Germany	GC	No	No	27.8062	4.26079e-09	GCCC2	21.8347	2.67361e-07	0.0159365	-5.97152
GCCC3	Germany	GC	No	No	27.1859	6.54965e-09	GCCC3	21.4626	3.46023e-07	0.0189284	-5.7233
GCCHS1	Germany	GC	No	Yes	25.2775	2.45874e-08	GCCHS1	21.3892	3.6408e-07	0.0675328	-3.88827
GCCHS2	Germany	GC	No	Yes	25.6718	1.87071e-08	GCCHS2	22.0601	2.28688e-07	0.0818018	-3.61172
GCCHS3	Germany	GC	No	Yes	25.0894	2.80116e-08	GCCHS3	21.6407	3.05855e-07	0.0915846	-3.44875
IA1C1	Israel	IA1	Yes	No	29.497	1.31982e-09	IA1C1	24.7916	3.44348e-08	0.038328	-4.70546
IA1C2	Israel	IA1	Yes	No	29.3256	1.48631e-09	IA1C2	24.0705	5.67617e-08	0.0261851	-5.25511
IA1C3	Israel	IA1	Yes	No	28.6563	2.36369e-09	IA1C3	23.8477	6.62421e-08	0.0356825	-4.80864
IA1HS1	Israel	IA1	Yes	Yes	23.861	6.56335e-08	IA1HS1	22.3731	1.84088e-07	0.356533	-1.48789
IA1HS2	Israel	IA1	Yes	Yes	24.1787	5.26615e-08	IA1HS2	22.3881	1.8218e-07	0.289063	-1.79054
IA1HS3	Israel	IA1	Yes	Yes	23.5532	8.12434e-08	IA1HS3	21.5982	3.14988e-07	0.257925	-1.95497
IA2C1	Israel	IA2	Yes	No	28.8459	2.07255e-09	IA2C1	22.8758	1.29922e-07	0.0159522	-5.9701
IA2C2	Israel	IA2	Yes	No	29.5604	1.26308e-09	IA2C2	23.3023	9.66756e-08	0.0130651	-6.25814
IA2C3	Israel	IA2	Yes	No	29.1596	1.66759e-09	IA2C3	24.8122	3.3945e-08	0.0491261	-4.34737
IA2HS1	Israel	IA2	Yes	Yes	25.6773	1.8636e-08	IA2HS1	22.0996	2.22521e-07	0.0837494	-3.57778
IA2HS2	Israel	IA2	Yes	Yes	25.2929	2.43268e-08	IA2HS2	22.1065	2.2145e-07	0.109852	-3.18636
IA2HS3	Israel	IA2	Yes	Yes	25.5898	1.98011e-08	IA2HS3	22.3219	1.90735e-07	0.103815	-3.26792
IA3C1	Israel	IA3	Yes	No	24.8772	3.24505e-08	IA3C1	21.6137	3.11619e-07	0.104135	-3.26347
IA3C2	Israel	IA3	Yes	No	24.0826	5.62884e-08	IA3C2	21.4703	3.44195e-07	0.163536	-2.61232
IA3C3	Israel	IA3	Yes	No	25.018	2.94328e-08	IA3C3	21.851	2.64355e-07	0.111338	-3.16698
IA3HS1	Israel	IA3	Yes	Yes	23.6854	7.41288e-08	IA3HS1	22.2482	2.00742e-07	0.369273	-1.43724
IA3HS2	Israel	IA3	Yes	Yes	23.4391	8.79275e-08	IA3HS2	22.0238	2.34519e-07	0.374927	-1.41532
IA3HS3	Israel	IA3	Yes	Yes	21.5952	3.15644e-07	IA3HS3	21.2528	4.00197e-07	0.788722	-0.342411
IA4C1	Israel	IA4	Yes	No	23.1675	1.06143e-07	IA4C1	21.08	4.51117e-07	0.23529	-2.08749
IA4C2	Israel	IA4	Yes	No	23.9477	6.18029e-08	IA4C2	21.7198	2.89535e-07	0.213456	-2.22799
IA4C3	Israel	IA4	Yes	No	24.757	3.52704e-08	IA4C3	22.2753	1.97003e-07	0.179035	-2.48169
IA4HS1	Israel	IA4	Yes	Yes	23.8654	6.54348e-08	IA4HS1	22.9518	1.23262e-07	0.530859	-0.913599
IA4HS2	Israel	IA4	Yes	Yes	23.4707	8.60237e-08	IA4HS2	22.8079	1.36184e-07	0.631672	-0.662754
IA4HS3	Israel	IA4	Yes	Yes	22.8552	1.31795e-07	IA4HS3	22.2595	1.99175e-07	0.661705	-0.59574
IA5C1	Israel	IA5	Yes	No	26.7304	8.98148e-09	IA5C1	22.3884	1.82147e-07	0.0493089	-4.34201
IA5C2	Israel	IA5	Yes	No	26.4905	1.06065e-08	IA5C2	22.4236	1.77756e-07	0.0596691	-4.06687
IA5C3	Israel	IA5	Yes	No	26.5194	1.03959e-08	IA5C3	22.3568	1.86178e-07	0.0558382	-4.1626
IA5HS1	Israel	IA5	Yes	Yes	24.0999	5.5616e-08	IA5HS1	23.1923	1.04335e-07	0.533051	-0.907654
IA5HS2	Israel	IA5	Yes	Yes	26.0066	1.48329e-08	IA5HS2	22.9942	1.19692e-07	0.123925	-3.01246
IA5HS3	Israel	IA5	Yes	Yes	23.0478	1.15327e-07	IA5HS3	22.1842	2.09848e-07	0.549574	-0.863615
IACC1	Israel	IA	No	No	30.8645	5.11516e-10	IACC1	23.7018	7.32908e-08	0.00697927	-7.16271
IACC2	Israel	IA	No	No	31.6248	3.01984e-10	IACC2	24.4075	4.49374e-08	0.00672011	-7.2173
IACC3	Israel	IA	No	No	31.0047	4.64133e-10	IACC3	25.0188	2.94164e-08	0.0157781	-5.98594
IACHS1	Israel	IA	No	Yes	26.6421	9.54832e-09	IACHS1	21.8062	2.72692e-07	0.0350151	-4.83588
IACHS2	Israel	IA	No	Yes	24.3109	4.80489e-08	IACHS2	22.6367	1.5335e-07	0.313328	-1.67425
IACHS3	Israel	IA	No	Yes	27.4547	5.43656e-09	IACHS3	23.2774	9.83596e-08	0.0552723	-4.1773
IBCC1	Israel	IB	No	No	28.9041	1.99069e-09	IBCC1	22.9769	1.21132e-07	0.0164341	-5.92717
IBCC2	Israel	IB	No	No	27.6019	4.90911e-09	IBCC2	21.7581	2.81948e-07	0.0174114	-5.84382
IBCC3	Israel	IB	No	No	27.8167	4.23009e-09	IBCC3	22.4489	1.74663e-07	0.0242185	-5.36774
IBCHS1	Israel	IB	No	Yes	27.0682	7.10637e-09	IBCHS1	21.946	2.47513e-07	0.0287111	-5.12225
IBCHS2	Israel	IB	No	Yes	26.4903	1.06078e-08	IBCHS2	22.2213	2.04513e-07	0.0518688	-4.26899
IBCHS3	Israel	IB	No	Yes	27.727	4.50123e-09	IBCHS3	23.2873	9.76835e-08	0.0460798	-4.43972
ICCC1	Israel	IC	No	No	27.4509	5.45063e-09	ICCC1	22.5938	1.57972e-07	0.0345037	-4.8571
ICCC2	Israel	IC	No	No	27.2841	6.11887e-09	ICCC2	22.8847	1.29129e-07	0.0473855	-4.39941
ICCC3	Israel	IC	No	No	27.5706	5.01664e-09	ICCC3	22.1849	2.09734e-07	0.0239191	-5.3857
ICCHS1	Israel	IC	No	Yes	25.5472	2.03958e-08	ICCHS1	21.8748	2.60036e-07	0.0784343	-3.67237
ICCHS2	Israel	IC	No	Yes	25.1855	2.62058e-08	ICCHS2	21.5547	3.24629e-07	0.0807254	-3.63083
ICCHS3	Israel	IC	No	Yes	25.5874	1.98349e-08	ICCHS3	22.5713	1.6046e-07	0.123613	-3.0161

[truncated: 1 more sheets: TableS10.OutlierData&Analysis]
